# Supplementary material for: ﻿The genus Euphitrea Baly, 1875 (Coleoptera, Chrysomelidae, Galerucinae, Alticitae) in Taiwan, with description of three new species
Source: Zookeys. 2025 Sep 19;1252:5–34. doi: 10.3897/zookeys.1252.150362 (PMC12475925; doi:10.3897/zookeys.1252.150362)
Supplement: XML Treatment for Euphitrea houjayi [file zookeys.1252.150362-treatment2.xml]

<!DOCTYPE tp:taxon-treatment
  PUBLIC "-//TaxonX//DTD Taxonomic Treatment Publishing DTD v0 20100105//EN" "tax-treatment-NSO.dtd">
<tp:taxon-treatment xmlns:tp="http://www.plazi.org/taxpub"><tp:treatment-meta><kwd-group><label>Taxon classification</label><kwd>
                  <named-content content-type="kingdom">Animalia</named-content>
                </kwd><kwd>
                  <named-content content-type="order">Coleoptera</named-content>
                </kwd><kwd>
                  <named-content content-type="family">Chrysomelidae</named-content>
                </kwd></kwd-group><mixed-citation publication-type="journal"><person-group><name><surname>Lee</surname><given-names>Chi-Feng</given-names></name></person-group><article-title>﻿The genus <italic><tp:taxon-name><tp:taxon-name-part taxon-name-part-type="genus" reg="Euphitrea">Euphitrea</tp:taxon-name-part></tp:taxon-name></italic> Baly, 1875 (<tp:taxon-name><tp:taxon-name-part taxon-name-part-type="order">Coleoptera</tp:taxon-name-part></tp:taxon-name>, <tp:taxon-name><tp:taxon-name-part taxon-name-part-type="family">Chrysomelidae</tp:taxon-name-part></tp:taxon-name>, <tp:taxon-name><tp:taxon-name-part taxon-name-part-type="subfamily">Galerucinae</tp:taxon-name-part></tp:taxon-name>, <tp:taxon-name><tp:taxon-name-part taxon-name-part-type="supertribe">Alticitae</tp:taxon-name-part></tp:taxon-name>) in Taiwan, with description of three new species</article-title><source>Zookeys</source><day>19</day><month>09</month><year>2025</year><volume>1252</volume><fpage>5</fpage><lpage>34</lpage><pub-id pub-id-type="doi">10.3897/zookeys.1252.150362</pub-id></mixed-citation></tp:treatment-meta><tp:nomenclature><label>﻿</label><tp:taxon-name><object-id xmlns:xlink="http://www.w3.org/1999/xlink" content-type="arpha" xlink:type="simple">E4DE73DA-42F5-5640-BDCA-01938001C8C9</object-id>
                <tp:taxon-name-part taxon-name-part-type="genus" reg="Euphitrea">Euphitrea</tp:taxon-name-part>
                <tp:taxon-name-part taxon-name-part-type="species" reg="houjayi">houjayi</tp:taxon-name-part>
                <object-id xmlns:xlink="http://www.w3.org/1999/xlink" content-type="zoobank" xlink:type="simple">https://zoobank.org/846DC527-86CC-4D37-B2C8-2762B7ECE6BB</object-id>
              </tp:taxon-name><tp:taxon-status xmlns:xlink="http://www.w3.org/1999/xlink" xlink:type="simple">sp. nov.</tp:taxon-status><xref ref-type="fig" rid="F1">Figs 1D–F</xref><xref ref-type="fig" rid="F2">, 2B</xref><xref ref-type="fig" rid="F4">, 4B</xref><xref ref-type="fig" rid="F5">, 5</xref><xref ref-type="fig" rid="F6">, 6</xref><tp:nomenclature-citation-list><tp:nomenclature-citation><tp:taxon-name>
                    <tp:taxon-name-part taxon-name-part-type="genus" reg="Neorthaea">Neorthaea</tp:taxon-name-part> <tp:taxon-name-part taxon-name-part-type="species" reg="flavicornis">flavicornis</tp:taxon-name-part></tp:taxon-name><comment>: <xref ref-type="bibr" rid="B4">Chûjô 1935</xref>: 473 (part).</comment></tp:nomenclature-citation></tp:nomenclature-citation-list></tp:nomenclature><tp:treatment-sec sec-type="type material" id="SECID0EF5AE"><title>Type material.</title><p><bold><italic>Holotype</italic></bold> • ♂ (<named-content xmlns:xlink="http://www.w3.org/1999/xlink" content-type="dwc:institutional_code" xlink:title="Applied Zoology Division, Taiwan Agricultural Research Insitut" xlink:href="http://grbio.org/institution/taiwan-agricultural-research-institute" xlink:type="simple">TARI</named-content>): <bold>Taiwan. Chiayi</bold> • Alishan (阿里山), 25.IV.2009, leg. H.-J. Chen. <bold><italic>Paratypes</italic></bold> • 1♂, 3♀ (<named-content xmlns:xlink="http://www.w3.org/1999/xlink" content-type="dwc:institutional_code" xlink:title="Applied Zoology Division, Taiwan Agricultural Research Insitut" xlink:href="http://grbio.org/institution/taiwan-agricultural-research-institute" xlink:type="simple">TARI</named-content>), same data as holotype • 1♀ (<named-content xmlns:xlink="http://www.w3.org/1999/xlink" content-type="dwc:institutional_code" xlink:title="Applied Zoology Division, Taiwan Agricultural Research Insitut" xlink:href="http://grbio.org/institution/taiwan-agricultural-research-institute" xlink:type="simple">TARI</named-content>), same locality, 5–9.VIII.1981, leg. L. Y. Chou &amp; S. C. Lin • 1♀ (<named-content xmlns:xlink="http://www.w3.org/1999/xlink" content-type="dwc:institutional_code" xlink:title="Applied Zoology Division, Taiwan Agricultural Research Insitut" xlink:href="http://grbio.org/institution/taiwan-agricultural-research-institute" xlink:type="simple">TARI</named-content>), same locality, 12.V.2011, leg. C.-F. Lee • 3♀ (<named-content xmlns:xlink="http://www.w3.org/1999/xlink" content-type="dwc:institutional_code" xlink:title="Applied Zoology Division, Taiwan Agricultural Research Insitut" xlink:href="http://grbio.org/institution/taiwan-agricultural-research-institute" xlink:type="simple">TARI</named-content>), same locality, 28.IX.2024, leg. Y.-C. Hsu • 1♂, 1♀ (originally pinned with the same pin, <named-content xmlns:xlink="http://www.w3.org/1999/xlink" content-type="dwc:institutional_code" xlink:title="Applied Zoology Division, Taiwan Agricultural Research Insitut" xlink:href="http://grbio.org/institution/taiwan-agricultural-research-institute" xlink:type="simple">TARI</named-content>), same locality (= Arisan), 10.X.1912, leg. I. Nitobe • 3♂, 1♀ (originally pinned with the same pin, <named-content xmlns:xlink="http://www.w3.org/1999/xlink" content-type="dwc:institutional_code" xlink:title="Applied Zoology Division, Taiwan Agricultural Research Insitut" xlink:href="http://grbio.org/institution/taiwan-agricultural-research-institute" xlink:type="simple">TARI</named-content>), same locality (= Arisan), VII. 1915, leg. M. Maki • 2♀ (<named-content xmlns:xlink="http://www.w3.org/1999/xlink" content-type="dwc:institutional_code" xlink:title="Applied Zoology Division, Taiwan Agricultural Research Insitut" xlink:href="http://grbio.org/institution/taiwan-agricultural-research-institute" xlink:type="simple">TARI</named-content>), same locality (= Arisan), 27.V.1917, leg. T. Shiraki • 9♂, 16♀ (<named-content xmlns:xlink="http://www.w3.org/1999/xlink" content-type="dwc:institutional_code" xlink:title="Kitakyushu Museum of Natural History and Human History" xlink:href="http://grbio.org/institution/kitakyushu-museum-and-institute-natural-history" xlink:type="simple">KMNH</named-content>), Fenchihu (奮起湖), 8.VIII.1990, leg. S. Kimoto. The specimens collected by Nitobe and Maki were misidentified as <italic><tp:taxon-name><tp:taxon-name-part taxon-name-part-type="genus" reg="Euphitrea">E.</tp:taxon-name-part> <tp:taxon-name-part taxon-name-part-type="species" reg="flavicornis">flavicornis</tp:taxon-name-part></tp:taxon-name></italic> by <xref ref-type="bibr" rid="B4">Chûjô (1935)</xref>.</p></tp:treatment-sec><tp:treatment-sec sec-type="description" id="SECID0EJAAG"><title>Description.</title><p><bold><italic>Adults</italic>.
                </bold> Length 2.8–3.0 mm, width 1.7–1.9 mm (<italic>n</italic> = 43). General color blackish brown or dark reddish brown (Fig. <xref ref-type="fig" rid="F1">1D–F</xref>); antennae, legs, and mouthparts yellow; elytra dark metallic blue. Frontal ridge flat. Furrows lateral to vertex shallow and short, apically reaching or slightly exceeding apical margins of eyes (Fig. <xref ref-type="fig" rid="F2">2B</xref>). Antennae (Fig. <xref ref-type="fig" rid="F6">6A</xref>) filiform in males, ratios of lengths of antennomeres I–XI 1.0: 0.5: 0.6: 0.5: 0.6: 0.6: 0.7: 0.7: 0.7: 0.7: 0.9; ratios of length to width from antennomeres I–XI 2.7: 1.9: 2.5: 2.3: 2.5: 2.3: 2.4: 2.5: 2.4: 2.1: 2.8; similar in females, ratios of lengths of antennomeres I–XI (Fig. <xref ref-type="fig" rid="F6">6B</xref>) 1.0: 0.5: 0.5: 0.5: 0.5: 0.5: 0.6: 0.6: 0.6: 0.6: 0.9; ratios of length to width from antennomeres I–XI 3.1: 2.2: 3.2: 2.5: 2.5: 2.6: 2.4: 2.5: 2.5: 2.4: 3.0. Pronotum 1.7–1.8× wider than long; disc shining, with dense, coarse punctures, convex; lateral margins rounded; apical margins concave; basal margin medially convex. Elytra 1.2× longer than wide; disc with coarse punctures arranged into paired longitudinal lines, with fine punctures between coarse punctures; lateral margins strongly rounded, widest at basal 1/4; humeral calli reduced, hind wings reduced to 50% of normal wing size (Fig. <xref ref-type="fig" rid="F4">4B</xref>). Tarsomeres I of front and middle legs slightly swollen and asymmetrical in males (Fig. <xref ref-type="fig" rid="F6">6G</xref>); normal in females (Fig. <xref ref-type="fig" rid="F6">6H</xref>). Apical margin of abdominal ventrite V in males trilobed, notches shallow; apical margin of abdominal ventrite V broadly rounded in females. Aedeagus (Fig. <xref ref-type="fig" rid="F6">6C, D</xref>) wide, ~ 3.9× longer than wide; parallel-sided, moderately apically narrowed at apical 1/7, apex widely rounded; moderately curved in lateral view; tectum membranous. Endophallic spiculae reduced. Gonocoxae (Fig. <xref ref-type="fig" rid="F6">6E</xref>) longitudinal and connected at base; gonocoxa directed outwards, apically narrow; apex narrowly rounded or truncate; with eight long apical setae. Ventrite VIII (Fig. <xref ref-type="fig" rid="F6">6F</xref>) well sclerotized and small, several short setae arranged into transverse line along apical margin, apical margin rounded, with three long setae at sides, spiculum extremely long. Spermathecal receptaculum (Fig. <xref ref-type="fig" rid="F6">6I</xref>) strongly swollen; pump wide and curved; sclerotized spermathecal duct short beyond spermathecal gland, base of spermathecal gland enlarged and sclerotized.</p><fig id="F6" position="float" orientation="portrait"><object-id xmlns:xlink="http://www.w3.org/1999/xlink" content-type="doi" xlink:type="simple">10.3897/zookeys.1252.150362.figure6</object-id><object-id xmlns:xlink="http://www.w3.org/1999/xlink" content-type="arpha" xlink:type="simple">EF6D2FDE-0027-5DD3-9B46-5644EF4925DE</object-id><label>Figure 6.</label><caption><p><italic><tp:taxon-name><tp:taxon-name-part taxon-name-part-type="genus" reg="Euphitrea">Euphitrea</tp:taxon-name-part> <tp:taxon-name-part taxon-name-part-type="species" reg="houjayi">houjayi</tp:taxon-name-part></tp:taxon-name></italic> sp. nov. <bold>A</bold> antenna, male <bold>B</bold> antenna, female <bold>C</bold> aedeagus, dorsal view <bold>D</bold> aedeagus, lateral view <bold>E</bold> gonocoxae <bold>F</bold> abdominal ventrite VIII, female <bold>G</bold> tarsus, male <bold>H</bold> tarsus, female <bold>I</bold> spermatheca.</p></caption><graphic xmlns:xlink="http://www.w3.org/1999/xlink" xlink:href="zookeys-1252-005_article-150362__-g006.jpg" position="float" orientation="portrait" xlink:type="simple" id="oo_1418481.jpg"><uri content-type="original_file" xlink:type="simple">https://binary.pensoft.net/fig/1418481</uri></graphic></fig></tp:treatment-sec><tp:treatment-sec sec-type="diagnosis" id="SECID0EMDAG"><title>Diagnosis.</title><p>Adults of <italic><tp:taxon-name><tp:taxon-name-part taxon-name-part-type="genus" reg="Euphitrea">Euphitrea</tp:taxon-name-part> <tp:taxon-name-part taxon-name-part-type="species" reg="houjayi">houjayi</tp:taxon-name-part></tp:taxon-name></italic> sp. nov. are characterized by their reduced humeral calli on elytra and hind wings (normal humeral calli on elytra and hind wings in others). In addition, some genital characters are diagnostic, including wider aedeagi (Fig. <xref ref-type="fig" rid="F6">6C</xref>) (more slender aedeagi in <italic><tp:taxon-name><tp:taxon-name-part taxon-name-part-type="genus" reg="Euphitrea">E.</tp:taxon-name-part> <tp:taxon-name-part taxon-name-part-type="species" reg="flavicornis">flavicornis</tp:taxon-name-part></tp:taxon-name></italic> (Fig. <xref ref-type="fig" rid="F3">3C</xref>) and <italic><tp:taxon-name><tp:taxon-name-part taxon-name-part-type="genus" reg="Euphitrea">E.</tp:taxon-name-part> <tp:taxon-name-part taxon-name-part-type="species" reg="jungchani">jungchani</tp:taxon-name-part></tp:taxon-name></italic> sp. nov. (Fig. <xref ref-type="fig" rid="F8">8C</xref>) and moderately swollen spermathecal receptaculum (Fig. <xref ref-type="fig" rid="F6">6I</xref>) (swollen spermathecal receptaculum in <italic><tp:taxon-name><tp:taxon-name-part taxon-name-part-type="genus" reg="Euphitrea">E.</tp:taxon-name-part> <tp:taxon-name-part taxon-name-part-type="species" reg="jungchani">jungchani</tp:taxon-name-part></tp:taxon-name></italic> sp. nov. (Fig. <xref ref-type="fig" rid="F8">8I</xref>) and <italic><tp:taxon-name><tp:taxon-name-part taxon-name-part-type="genus" reg="Euphitrea">E.</tp:taxon-name-part> <tp:taxon-name-part taxon-name-part-type="species" reg="tsoui">tsoui</tp:taxon-name-part></tp:taxon-name></italic> sp. nov. (Fig. <xref ref-type="fig" rid="F9">9I</xref>)).</p></tp:treatment-sec><tp:treatment-sec sec-type="Food plants" id="SECID0EBGAG"><title>Food plants.</title><p><tp:taxon-name><tp:taxon-name-part taxon-name-part-type="family">Polygonaceae</tp:taxon-name-part></tp:taxon-name>: <italic><tp:taxon-name><tp:taxon-name-part taxon-name-part-type="genus" reg="Persicaria">Persicaria</tp:taxon-name-part> <tp:taxon-name-part taxon-name-part-type="species" reg="thunbergii">thunbergii</tp:taxon-name-part></tp:taxon-name></italic> (Siebold &amp; Zucc.) H.Gross</p></tp:treatment-sec><tp:treatment-sec sec-type="etymology" id="SECID0EXGAG"><title>Etymology.</title><p>This new species is named for Hou-Jay Chen (陳厚潔), the first person to collect specimens.</p></tp:treatment-sec><tp:treatment-sec sec-type="distribution" id="SECID0E3GAG"><title>Distribution.</title><p>Only found at the Alishan (2200 m) and Fenchihu (1400 m) (Fig. <xref ref-type="fig" rid="F5">5</xref>). Current data indicate that only <italic><tp:taxon-name><tp:taxon-name-part taxon-name-part-type="genus" reg="Euphitrea">Euphitrea</tp:taxon-name-part> <tp:taxon-name-part taxon-name-part-type="species" reg="houjayi">houjayi</tp:taxon-name-part></tp:taxon-name></italic> sp. nov. occurs at Alishan but not <italic><tp:taxon-name><tp:taxon-name-part taxon-name-part-type="genus" reg="Euphitrea">E.</tp:taxon-name-part> <tp:taxon-name-part taxon-name-part-type="species" reg="flavicornis">flavicornis</tp:taxon-name-part></tp:taxon-name></italic>. Interestingly, both species coexist at lower altitudes such as Fenchihu.</p></tp:treatment-sec><tp:treatment-sec><!--Section generated to contain objects referenced in tp:taxon-treatment.--><fig id="F1" position="float" orientation="portrait"><object-id xmlns:xlink="http://www.w3.org/1999/xlink" content-type="doi" xlink:type="simple">10.3897/zookeys.1252.150362.figure1</object-id><object-id xmlns:xlink="http://www.w3.org/1999/xlink" content-type="arpha" xlink:type="simple">E2022DB9-FC22-5811-A551-96537D78E9E6</object-id><label>Figure 1.</label><caption><p>Habitus of <italic><tp:taxon-name><tp:taxon-name-part taxon-name-part-type="genus" reg="Euphitrea">Euphitrea</tp:taxon-name-part></tp:taxon-name></italic> species. <bold>A</bold><italic><tp:taxon-name><tp:taxon-name-part taxon-name-part-type="genus" reg="Euphitrea">E.</tp:taxon-name-part> <tp:taxon-name-part taxon-name-part-type="species" reg="flavicornis">flavicornis</tp:taxon-name-part></tp:taxon-name></italic> (Chen), male, dorsal view <bold>B</bold> ditto, ventral view <bold>C</bold> ditto, lateral view <bold>D</bold><italic><tp:taxon-name><tp:taxon-name-part taxon-name-part-type="genus" reg="Euphitrea">E.</tp:taxon-name-part> <tp:taxon-name-part taxon-name-part-type="species" reg="houjayi">houjayi</tp:taxon-name-part></tp:taxon-name></italic> sp. nov., female, dorsal view <bold>E</bold> ditto, ventral view <bold>F</bold> ditto, lateral view.</p></caption><graphic xmlns:xlink="http://www.w3.org/1999/xlink" xlink:href="zookeys-1252-005_article-150362__-g001.jpg" position="float" orientation="portrait" xlink:type="simple" id="oo_1418476.jpg"><uri content-type="original_file" xlink:type="simple">https://binary.pensoft.net/fig/1418476</uri></graphic></fig><fig id="F2" position="float" orientation="portrait"><object-id xmlns:xlink="http://www.w3.org/1999/xlink" content-type="doi" xlink:type="simple">10.3897/zookeys.1252.150362.figure2</object-id><object-id xmlns:xlink="http://www.w3.org/1999/xlink" content-type="arpha" xlink:type="simple">659DABC4-739E-5239-BC65-A4D3EAF2D79F</object-id><label>Figure 2.</label><caption><p>Head, front view. <bold>A</bold><italic><tp:taxon-name><tp:taxon-name-part taxon-name-part-type="genus" reg="Euphitrea">Euphitrea</tp:taxon-name-part> <tp:taxon-name-part taxon-name-part-type="species" reg="flavicornis">flavicornis</tp:taxon-name-part></tp:taxon-name></italic> (Chen) <bold>B</bold><italic><tp:taxon-name><tp:taxon-name-part taxon-name-part-type="genus" reg="Alagoasa">A.</tp:taxon-name-part> <tp:taxon-name-part taxon-name-part-type="species" reg="houjayi">houjayi</tp:taxon-name-part></tp:taxon-name></italic> sp. nov. <bold>C</bold><italic><tp:taxon-name><tp:taxon-name-part taxon-name-part-type="genus" reg="Alagoasa">A.</tp:taxon-name-part> <tp:taxon-name-part taxon-name-part-type="species" reg="jungchani">jungchani</tp:taxon-name-part></tp:taxon-name></italic> sp. nov. <bold>D</bold><italic><tp:taxon-name><tp:taxon-name-part taxon-name-part-type="genus" reg="Alagoasa">A.</tp:taxon-name-part> <tp:taxon-name-part taxon-name-part-type="species" reg="tsoui">tsoui</tp:taxon-name-part></tp:taxon-name></italic> sp. nov. <bold>E</bold><italic><tp:taxon-name><tp:taxon-name-part taxon-name-part-type="genus" reg="Alagoasa">A.</tp:taxon-name-part> <tp:taxon-name-part taxon-name-part-type="species" reg="nisotroides">nisotroides</tp:taxon-name-part></tp:taxon-name></italic> (Chen) <bold>F</bold><italic><tp:taxon-name><tp:taxon-name-part taxon-name-part-type="genus" reg="Alagoasa">A.</tp:taxon-name-part> <tp:taxon-name-part taxon-name-part-type="species" reg="taiwana">taiwana</tp:taxon-name-part></tp:taxon-name></italic> Kimoto.</p></caption><graphic xmlns:xlink="http://www.w3.org/1999/xlink" xlink:href="zookeys-1252-005_article-150362__-g002.jpg" position="float" orientation="portrait" xlink:type="simple" id="oo_1418477.jpg"><uri content-type="original_file" xlink:type="simple">https://binary.pensoft.net/fig/1418477</uri></graphic></fig><fig id="F4" position="float" orientation="portrait"><object-id xmlns:xlink="http://www.w3.org/1999/xlink" content-type="doi" xlink:type="simple">10.3897/zookeys.1252.150362.figure4</object-id><object-id xmlns:xlink="http://www.w3.org/1999/xlink" content-type="arpha" xlink:type="simple">95DC1599-7398-5FF8-B720-090854DA6632</object-id><label>Figure 4.</label><caption><p>Hind wing <bold>A</bold><italic><tp:taxon-name><tp:taxon-name-part taxon-name-part-type="genus" reg="Euphitrea">E.</tp:taxon-name-part> <tp:taxon-name-part taxon-name-part-type="species" reg="flavicornis">flavicornis</tp:taxon-name-part></tp:taxon-name></italic> (Chen) <bold>B</bold><italic><tp:taxon-name><tp:taxon-name-part taxon-name-part-type="genus" reg="Euphitrea">E.</tp:taxon-name-part> <tp:taxon-name-part taxon-name-part-type="species" reg="houjayi">houjayi</tp:taxon-name-part></tp:taxon-name></italic> sp. nov.</p></caption><graphic xmlns:xlink="http://www.w3.org/1999/xlink" xlink:href="zookeys-1252-005_article-150362__-g004.jpg" position="float" orientation="portrait" xlink:type="simple" id="oo_1418479.jpg"><uri content-type="original_file" xlink:type="simple">https://binary.pensoft.net/fig/1418479</uri></graphic></fig><fig id="F5" position="float" orientation="portrait"><object-id xmlns:xlink="http://www.w3.org/1999/xlink" content-type="doi" xlink:type="simple">10.3897/zookeys.1252.150362.figure5</object-id><object-id xmlns:xlink="http://www.w3.org/1999/xlink" content-type="arpha" xlink:type="simple">139B0D4D-878C-5D56-8E67-9B2090B327C9</object-id><label>Figure 5.</label><caption><p>Distribution map of <italic><tp:taxon-name><tp:taxon-name-part taxon-name-part-type="genus" reg="Euphitrea">Euphitrea</tp:taxon-name-part> <tp:taxon-name-part taxon-name-part-type="species" reg="flavicornis">flavicornis</tp:taxon-name-part></tp:taxon-name></italic> species group in Taiwan; solid line 1000 m, broken line 2000 m, black areas 3000 m. Red dots <italic><tp:taxon-name><tp:taxon-name-part taxon-name-part-type="genus" reg="Euphitrea">E.</tp:taxon-name-part> <tp:taxon-name-part taxon-name-part-type="species" reg="flavicornis">flavicornis</tp:taxon-name-part></tp:taxon-name></italic> (Chen), blue dots <italic><tp:taxon-name><tp:taxon-name-part taxon-name-part-type="genus" reg="Euphitrea">E.</tp:taxon-name-part> <tp:taxon-name-part taxon-name-part-type="species" reg="tsoui">tsoui</tp:taxon-name-part></tp:taxon-name></italic> sp. nov., <italic>g</italic>reen dots <italic><tp:taxon-name><tp:taxon-name-part taxon-name-part-type="genus" reg="Euphitrea">E.</tp:taxon-name-part> <tp:taxon-name-part taxon-name-part-type="species" reg="jungchani">jungchani</tp:taxon-name-part></tp:taxon-name></italic> sp. nov., yellow dots <italic><tp:taxon-name><tp:taxon-name-part taxon-name-part-type="genus" reg="Euphitrea">E.</tp:taxon-name-part> <tp:taxon-name-part taxon-name-part-type="species" reg="houjayi">houjayi</tp:taxon-name-part></tp:taxon-name></italic> sp. nov.</p></caption><graphic xmlns:xlink="http://www.w3.org/1999/xlink" xlink:href="zookeys-1252-005_article-150362__-g005.jpg" position="float" orientation="portrait" xlink:type="simple" id="oo_1418480.jpg"><uri content-type="original_file" xlink:type="simple">https://binary.pensoft.net/fig/1418480</uri></graphic></fig><fig id="F3" position="float" orientation="portrait"><object-id xmlns:xlink="http://www.w3.org/1999/xlink" content-type="doi" xlink:type="simple">10.3897/zookeys.1252.150362.figure3</object-id><object-id xmlns:xlink="http://www.w3.org/1999/xlink" content-type="arpha" xlink:type="simple">84294E95-2396-501B-A11A-54BC6D72CCA7</object-id><label>Figure 3.</label><caption><p><italic><tp:taxon-name><tp:taxon-name-part taxon-name-part-type="genus" reg="Euphitrea">Euphitrea</tp:taxon-name-part> <tp:taxon-name-part taxon-name-part-type="species" reg="flavicornis">flavicornis</tp:taxon-name-part></tp:taxon-name></italic> (Chen) <bold>A</bold> antenna, male <bold>B</bold> antenna, female <bold>C</bold> aedeagus, dorsal view <bold>D</bold> aedeagus, lateral view <bold>E</bold> gonocoxae <bold>F</bold> abdominal ventrite VIII, female <bold>G</bold> tarsus, male <bold>H</bold> tarsus, female <bold>I</bold> spermatheca.</p></caption><graphic xmlns:xlink="http://www.w3.org/1999/xlink" xlink:href="zookeys-1252-005_article-150362__-g003.jpg" position="float" orientation="portrait" xlink:type="simple" id="oo_1418478.jpg"><uri content-type="original_file" xlink:type="simple">https://binary.pensoft.net/fig/1418478</uri></graphic></fig><fig id="F8" position="float" orientation="portrait"><object-id xmlns:xlink="http://www.w3.org/1999/xlink" content-type="doi" xlink:type="simple">10.3897/zookeys.1252.150362.figure8</object-id><object-id xmlns:xlink="http://www.w3.org/1999/xlink" content-type="arpha" xlink:type="simple">6B165C01-5C63-5787-B9C8-A5E1AFE204E9</object-id><label>Figure 8.</label><caption><p><italic><tp:taxon-name><tp:taxon-name-part taxon-name-part-type="genus" reg="Euphitrea">Euphitrea</tp:taxon-name-part> <tp:taxon-name-part taxon-name-part-type="species" reg="jungchani">jungchani</tp:taxon-name-part></tp:taxon-name></italic> sp. nov. <bold>A</bold> antenna, male <bold>B</bold> antenna, female <bold>C</bold> aedeagus, dorsal view <bold>D</bold> aedeagus, lateral view <bold>E</bold> gonocoxae <bold>F</bold> abdominal ventrite VIII, female <bold>G</bold> tarsus, male <bold>H</bold> tarsus, female <bold>I</bold> spermatheca.</p></caption><graphic xmlns:xlink="http://www.w3.org/1999/xlink" xlink:href="zookeys-1252-005_article-150362__-g008.jpg" position="float" orientation="portrait" xlink:type="simple" id="oo_1418483.jpg"><uri content-type="original_file" xlink:type="simple">https://binary.pensoft.net/fig/1418483</uri></graphic></fig><fig id="F9" position="float" orientation="portrait"><object-id xmlns:xlink="http://www.w3.org/1999/xlink" content-type="doi" xlink:type="simple">10.3897/zookeys.1252.150362.figure9</object-id><object-id xmlns:xlink="http://www.w3.org/1999/xlink" content-type="arpha" xlink:type="simple">FD07C62F-C369-54EB-B23F-AFAF40D1827C</object-id><label>Figure 9.</label><caption><p><italic><tp:taxon-name><tp:taxon-name-part taxon-name-part-type="genus" reg="Euphitrea">Euphitrea</tp:taxon-name-part> <tp:taxon-name-part taxon-name-part-type="species" reg="tsoui">tsoui</tp:taxon-name-part></tp:taxon-name></italic> sp. nov. <bold>A</bold> antenna, male <bold>B</bold> antenna, female <bold>C</bold> aedeagus, dorsal view <bold>D</bold> aedeagus, lateral view <bold>E</bold> gonocoxae <bold>F</bold> abdominal ventrite VIII, female <bold>G</bold> tarsus, male <bold>H</bold> tarsus, female <bold>I</bold> spermatheca.</p></caption><graphic xmlns:xlink="http://www.w3.org/1999/xlink" xlink:href="zookeys-1252-005_article-150362__-g009.jpg" position="float" orientation="portrait" xlink:type="simple" id="oo_1418484.jpg"><uri content-type="original_file" xlink:type="simple">https://binary.pensoft.net/fig/1418484</uri></graphic></fig></tp:treatment-sec><ref-list><ref id="B4"><mixed-citation xmlns:xlink="http://www.w3.org/1999/xlink" xlink:type="simple"><person-group><name name-style="western"><surname>Chûjô</surname><given-names>M</given-names></name></person-group> (<year>1935</year>) <article-title>Studies on the <tp:taxon-name><tp:taxon-name-part taxon-name-part-type="family">Chrysomelidae</tp:taxon-name-part></tp:taxon-name> in the Japanese empire (VIII). Subfamily <tp:taxon-name><tp:taxon-name-part taxon-name-part-type="subfamily">Halticinae</tp:taxon-name-part></tp:taxon-name> (3).</article-title><source>Transactions of the Natural History Society of Formosa</source><volume>25</volume>: <fpage>459</fpage>–<lpage>476</lpage>.</mixed-citation></ref></ref-list></tp:taxon-treatment>
