# Supplementary material for: ﻿The genus Euphitrea Baly, 1875 (Coleoptera, Chrysomelidae, Galerucinae, Alticitae) in Taiwan, with description of three new species
Source: Zookeys. 2025 Sep 19;1252:5–34. doi: 10.3897/zookeys.1252.150362 (PMC12475925; doi:10.3897/zookeys.1252.150362)
Supplement: XML Treatment for Euphitrea jungchani [file zookeys.1252.150362-treatment3.xml]

<!DOCTYPE tp:taxon-treatment
  PUBLIC "-//TaxonX//DTD Taxonomic Treatment Publishing DTD v0 20100105//EN" "tax-treatment-NSO.dtd">
<tp:taxon-treatment xmlns:tp="http://www.plazi.org/taxpub"><tp:treatment-meta><kwd-group><label>Taxon classification</label><kwd>
                  <named-content content-type="kingdom">Animalia</named-content>
                </kwd><kwd>
                  <named-content content-type="order">Coleoptera</named-content>
                </kwd><kwd>
                  <named-content content-type="family">Chrysomelidae</named-content>
                </kwd></kwd-group><mixed-citation publication-type="journal"><person-group><name><surname>Lee</surname><given-names>Chi-Feng</given-names></name></person-group><article-title>﻿The genus <italic><tp:taxon-name><tp:taxon-name-part taxon-name-part-type="genus" reg="Euphitrea">Euphitrea</tp:taxon-name-part></tp:taxon-name></italic> Baly, 1875 (<tp:taxon-name><tp:taxon-name-part taxon-name-part-type="order">Coleoptera</tp:taxon-name-part></tp:taxon-name>, <tp:taxon-name><tp:taxon-name-part taxon-name-part-type="family">Chrysomelidae</tp:taxon-name-part></tp:taxon-name>, <tp:taxon-name><tp:taxon-name-part taxon-name-part-type="subfamily">Galerucinae</tp:taxon-name-part></tp:taxon-name>, <tp:taxon-name><tp:taxon-name-part taxon-name-part-type="supertribe">Alticitae</tp:taxon-name-part></tp:taxon-name>) in Taiwan, with description of three new species</article-title><source>Zookeys</source><day>19</day><month>09</month><year>2025</year><volume>1252</volume><fpage>5</fpage><lpage>34</lpage><pub-id pub-id-type="doi">10.3897/zookeys.1252.150362</pub-id></mixed-citation></tp:treatment-meta><tp:nomenclature><label>﻿</label><tp:taxon-name><object-id xmlns:xlink="http://www.w3.org/1999/xlink" content-type="arpha" xlink:type="simple">D882D705-6429-531F-8E64-23EF8A0A6177</object-id>
                <tp:taxon-name-part taxon-name-part-type="genus" reg="Euphitrea">Euphitrea</tp:taxon-name-part>
                <tp:taxon-name-part taxon-name-part-type="species" reg="jungchani">jungchani</tp:taxon-name-part>
                <object-id xmlns:xlink="http://www.w3.org/1999/xlink" content-type="zoobank" xlink:type="simple">https://zoobank.org/5012AC1B-53ED-4E78-AE3D-8A827618D87A</object-id>
              </tp:taxon-name><tp:taxon-status xmlns:xlink="http://www.w3.org/1999/xlink" xlink:type="simple">sp. nov.</tp:taxon-status><xref ref-type="fig" rid="F2">Figs 2C</xref><xref ref-type="fig" rid="F5">, 5</xref><xref ref-type="fig" rid="F7">, 7A–C</xref><xref ref-type="fig" rid="F8">, 8</xref></tp:nomenclature><tp:treatment-sec sec-type="type material" id="SECID0EVJAG"><title>Type material.</title><p><bold><italic>Holotype</italic></bold> • ♂ (<named-content xmlns:xlink="http://www.w3.org/1999/xlink" content-type="dwc:institutional_code" xlink:title="Applied Zoology Division, Taiwan Agricultural Research Insitut" xlink:href="http://grbio.org/institution/taiwan-agricultural-research-institute" xlink:type="simple">TARI</named-content>): <bold>Taiwan. Hualien</bold>: Juisui (瑞穗), 27.VI.2013, leg. Y.-T. Chung; <bold><italic>Paratypes</italic></bold> • 1♂ (<named-content xmlns:xlink="http://www.w3.org/1999/xlink" content-type="dwc:institutional_code" xlink:title="Applied Zoology Division, Taiwan Agricultural Research Insitut" xlink:href="http://grbio.org/institution/taiwan-agricultural-research-institute" xlink:type="simple">TARI</named-content>), same data as holotype • 4♂ (<named-content xmlns:xlink="http://www.w3.org/1999/xlink" content-type="dwc:institutional_code" xlink:title="Applied Zoology Division, Taiwan Agricultural Research Insitut" xlink:href="http://grbio.org/institution/taiwan-agricultural-research-institute" xlink:type="simple">TARI</named-content>), same locality, 17.IX.2024, leg. J.-C. Chen; 1♂ (<abbrev xmlns:xlink="http://www.w3.org/1999/xlink" xlink:title="National Museum of Natural Science, Taichung" id="ABBRID0ERKAG" xlink:type="simple">NMNS</abbrev>), Fuyuan Forest Rec. Area (富源森林遊樂區), 27.V.1997, leg. C. W. &amp; L. B. O’Brien • 1♂, 1♀ (<named-content xmlns:xlink="http://www.w3.org/1999/xlink" content-type="dwc:institutional_code" xlink:title="Applied Zoology Division, Taiwan Agricultural Research Insitut" xlink:href="http://grbio.org/institution/taiwan-agricultural-research-institute" xlink:type="simple">TARI</named-content>), Wanjung (萬榮), 11.VI.2011, leg. M.-H. Tsou • 4♀ (<named-content xmlns:xlink="http://www.w3.org/1999/xlink" content-type="dwc:institutional_code" xlink:title="Applied Zoology Division, Taiwan Agricultural Research Insitut" xlink:href="http://grbio.org/institution/taiwan-agricultural-research-institute" xlink:type="simple">TARI</named-content>), same locality (= Wanrong trail, 萬榮林道), 7.IX.2024, leg. J.-C. Chen • 2♂, 3♀ (<named-content xmlns:xlink="http://www.w3.org/1999/xlink" content-type="dwc:institutional_code" xlink:title="Applied Zoology Division, Taiwan Agricultural Research Insitut" xlink:href="http://grbio.org/institution/taiwan-agricultural-research-institute" xlink:type="simple">TARI</named-content>), same but with “16.IX.2024”.</p></tp:treatment-sec><tp:treatment-sec sec-type="description" id="SECID0EBLAG"><title>Description.</title><p><bold><italic>Adults</italic>.
                </bold> Length 3.2–3.7 mm, width 1.8–2.1 mm (<italic>n</italic> = 18). General color dark metallic bronze (Fig. <xref ref-type="fig" rid="F7">7A–C</xref>); antennae, legs, and mouthparts yellow. Furrows lateral to vertex deep but short, apically slightly exceeding apical margins of eyes (Fig. <xref ref-type="fig" rid="F2">2C</xref>). Antennae (Fig. <xref ref-type="fig" rid="F8">8A</xref>) filiform in males, ratios of lengths of antennomeres I–XI 1.0: 0.5: 0.5: 0.5: 0.5: 0.6: 0.7: 0.7: 0.7: 0.7: 0.9; ratios of length to width from antennomeres I–XI 3.0: 2.1: 2.6: 2.4: 2.7: 2.5: 2.7: 2.7: 2.8: 2.6: 4.0; similar in females, ratios of lengths of antennomeres I–XI (Fig. <xref ref-type="fig" rid="F8">8B</xref>) 1.0: 0.5: 0.5: 0.4: 0.6: 0.6: 0.7: 0.7: 0.7: 0.6: 0.8; ratios of length to width from antennomeres I–XI 3.0: 2.2: 2.8: 2.3: 2.8: 2.6: 2.6: 2.6: 2.6: 2.3: 3.0. Pronotum 1.5–1.5× wider than long; disc shining, with dense, coarse punctures, convex; lateral margins rounded; apical margins concave; basal margin medially convex. Elytra 1.3–1.4× longer than wide; disc with coarse punctures arranged into paired longitudinal lines, with fine punctures between coarse punctures; lateral margins strongly rounded, widest at basal 1/3; humeral calli well developed, hind wings normal. Tarsomeres I of front and middle legs slightly swollen and asymmetrical in males (Fig. <xref ref-type="fig" rid="F8">8G</xref>); normal in females (Fig. <xref ref-type="fig" rid="F8">8H</xref>). Apical margin of abdominal ventrite V in males trilobed, notches shallow; apical margin of abdominal ventrite V broadly rounded in females. Aedeagus (Fig. <xref ref-type="fig" rid="F8">8C, D</xref>) wide, ~ 4.4× longer than wide; parallel-sided, moderately apically narrowed at apical 1/7, apex widely rounded; moderately curved in lateral view, and apex curved downwards; tectum sclerotized, apex pointed. Endophallic spiculae reduced. Gonocoxae (Fig. <xref ref-type="fig" rid="F8">8E</xref>) curved and connected at base; gonocoxa separated from each other, apically narrow; apex narrowly rounded or truncate; with eight long apical setae. Ventrite VIII (Fig. <xref ref-type="fig" rid="F8">8F</xref>) well sclerotized and several small, short setae arranged in a transverse line along apical margin, apical margin truncate but slightly concave at middle, with two or three long setae at sides, spiculum long. Spermathecal receptaculum (Fig. <xref ref-type="fig" rid="F8">8I</xref>) slightly swollen; pump wide and curved; sclerotized spermathecal duct short beyond spermathecal gland, base of spermathecal gland enlarged and sclerotized.</p><fig id="F7" position="float" orientation="portrait"><object-id xmlns:xlink="http://www.w3.org/1999/xlink" content-type="doi" xlink:type="simple">10.3897/zookeys.1252.150362.figure7</object-id><object-id xmlns:xlink="http://www.w3.org/1999/xlink" content-type="arpha" xlink:type="simple">B2325AB6-2A2A-5525-B776-F5D140782919</object-id><label>Figure 7.</label><caption><p>Habitus of <italic><tp:taxon-name><tp:taxon-name-part taxon-name-part-type="genus" reg="Euphitrea">Euphitrea</tp:taxon-name-part></tp:taxon-name></italic> species. <bold>A</bold><italic><tp:taxon-name><tp:taxon-name-part taxon-name-part-type="genus" reg="Euphitrea">E.</tp:taxon-name-part> <tp:taxon-name-part taxon-name-part-type="species" reg="jungchani">jungchani</tp:taxon-name-part></tp:taxon-name></italic> sp. nov., female, dorsal view <bold>B</bold> ditto, ventral view <bold>C</bold> ditto, lateral view <bold>D</bold><italic><tp:taxon-name><tp:taxon-name-part taxon-name-part-type="genus" reg="Euphitrea">E.</tp:taxon-name-part> <tp:taxon-name-part taxon-name-part-type="species" reg="tsoui">tsoui</tp:taxon-name-part></tp:taxon-name></italic> sp. nov., female, dorsal view <bold>E</bold> ditto, ventral view <bold>F</bold> ditto, lateral view.</p></caption><graphic xmlns:xlink="http://www.w3.org/1999/xlink" xlink:href="zookeys-1252-005_article-150362__-g007.jpg" position="float" orientation="portrait" xlink:type="simple" id="oo_1418482.jpg"><uri content-type="original_file" xlink:type="simple">https://binary.pensoft.net/fig/1418482</uri></graphic></fig><fig id="F8" position="float" orientation="portrait"><object-id xmlns:xlink="http://www.w3.org/1999/xlink" content-type="doi" xlink:type="simple">10.3897/zookeys.1252.150362.figure8</object-id><object-id xmlns:xlink="http://www.w3.org/1999/xlink" content-type="arpha" xlink:type="simple">6B165C01-5C63-5787-B9C8-A5E1AFE204E9</object-id><label>Figure 8.</label><caption><p><italic><tp:taxon-name><tp:taxon-name-part taxon-name-part-type="genus" reg="Euphitrea">Euphitrea</tp:taxon-name-part> <tp:taxon-name-part taxon-name-part-type="species" reg="jungchani">jungchani</tp:taxon-name-part></tp:taxon-name></italic> sp. nov. <bold>A</bold> antenna, male <bold>B</bold> antenna, female <bold>C</bold> aedeagus, dorsal view <bold>D</bold> aedeagus, lateral view <bold>E</bold> gonocoxae <bold>F</bold> abdominal ventrite VIII, female <bold>G</bold> tarsus, male <bold>H</bold> tarsus, female <bold>I</bold> spermatheca.</p></caption><graphic xmlns:xlink="http://www.w3.org/1999/xlink" xlink:href="zookeys-1252-005_article-150362__-g008.jpg" position="float" orientation="portrait" xlink:type="simple" id="oo_1418483.jpg"><uri content-type="original_file" xlink:type="simple">https://binary.pensoft.net/fig/1418483</uri></graphic></fig></tp:treatment-sec><tp:treatment-sec sec-type="diagnosis" id="SECID0EWPAG"><title>Diagnosis.</title><p>Adults of <italic><tp:taxon-name><tp:taxon-name-part taxon-name-part-type="genus" reg="Euphitrea">Euphitrea</tp:taxon-name-part> <tp:taxon-name-part taxon-name-part-type="species" reg="jungchani">jungchani</tp:taxon-name-part></tp:taxon-name></italic> sp. nov. are similar to those of <italic><tp:taxon-name><tp:taxon-name-part taxon-name-part-type="genus" reg="Euphitrea">E.</tp:taxon-name-part> <tp:taxon-name-part taxon-name-part-type="species" reg="flavicornis">flavicornis</tp:taxon-name-part></tp:taxon-name></italic>, with normal humeral calli on elytra (reduced in <italic><tp:taxon-name><tp:taxon-name-part taxon-name-part-type="genus" reg="Euphitrea">E.</tp:taxon-name-part> <tp:taxon-name-part taxon-name-part-type="species" reg="houjayi">houjayi</tp:taxon-name-part></tp:taxon-name></italic> sp. nov.), and oval bodies and elytra 1.2–1.3 longer than wide (transversely oval bodies and elytra 1.1× longer than wide in <italic><tp:taxon-name><tp:taxon-name-part taxon-name-part-type="genus" reg="Euphitrea">E.</tp:taxon-name-part> <tp:taxon-name-part taxon-name-part-type="species" reg="tsoui">tsoui</tp:taxon-name-part></tp:taxon-name></italic> sp. nov.). In addition to the allopatric distributions of both species, some genital structures are diagnostic, including curved apices of aedeagi in lateral view (Fig. <xref ref-type="fig" rid="F8">8D</xref>) and sclerotized tectum (Fig. <xref ref-type="fig" rid="F8">8C</xref>) (aedeagi of <italic><tp:taxon-name><tp:taxon-name-part taxon-name-part-type="genus" reg="Euphitrea">E.</tp:taxon-name-part> <tp:taxon-name-part taxon-name-part-type="species" reg="flavicornis">flavicornis</tp:taxon-name-part></tp:taxon-name></italic> straight in lateral view (Fig. <xref ref-type="fig" rid="F3">3D</xref>) and membranous tectum (Fig. <xref ref-type="fig" rid="F3">3C</xref>)), slightly swollen spermathecal receptaculum (moderately swollen in <italic><tp:taxon-name><tp:taxon-name-part taxon-name-part-type="genus" reg="Euphitrea">E.</tp:taxon-name-part> <tp:taxon-name-part taxon-name-part-type="species" reg="flavicornis">flavicornis</tp:taxon-name-part></tp:taxon-name></italic>), and comparatively wider apices of abdominal ventrite VIII in females (Fig. <xref ref-type="fig" rid="F8">8I</xref>) (comparatively narrower apices of abdominal ventrite VIII in females of <italic><tp:taxon-name><tp:taxon-name-part taxon-name-part-type="genus" reg="Euphitrea">E.</tp:taxon-name-part> <tp:taxon-name-part taxon-name-part-type="species" reg="flavicornis">flavicornis</tp:taxon-name-part></tp:taxon-name></italic>, Fig. <xref ref-type="fig" rid="F3">3I</xref>).</p></tp:treatment-sec><tp:treatment-sec sec-type="Food plants" id="SECID0EBTAG"><title>Food plants.</title><p><tp:taxon-name><tp:taxon-name-part taxon-name-part-type="family">Urticaceae</tp:taxon-name-part></tp:taxon-name>: <italic><tp:taxon-name><tp:taxon-name-part taxon-name-part-type="genus" reg="Oreocnide">Oreocnide</tp:taxon-name-part> <tp:taxon-name-part taxon-name-part-type="species" reg="pedunculata">pedunculata</tp:taxon-name-part></tp:taxon-name></italic> (Shirai) Masam.</p></tp:treatment-sec><tp:treatment-sec sec-type="etymology" id="SECID0EXTAG"><title>Etymology.</title><p>This new species is named for Jung-Chan Chen (陳榮章), the first person to collect specimens.</p></tp:treatment-sec><tp:treatment-sec sec-type="distribution" id="SECID0E3TAG"><title>Distribution.</title><p>Eastern Taiwan. Specimens were collected from three localities in Hualien County, allopatric relative to the distribution of <italic><tp:taxon-name><tp:taxon-name-part taxon-name-part-type="genus" reg="Euphitrea">E.</tp:taxon-name-part> <tp:taxon-name-part taxon-name-part-type="species" reg="flavicornis">flavicornis</tp:taxon-name-part></tp:taxon-name></italic> (Fig. <xref ref-type="fig" rid="F5">5</xref>).</p></tp:treatment-sec><tp:treatment-sec><!--Section generated to contain objects referenced in tp:taxon-treatment.--><fig id="F2" position="float" orientation="portrait"><object-id xmlns:xlink="http://www.w3.org/1999/xlink" content-type="doi" xlink:type="simple">10.3897/zookeys.1252.150362.figure2</object-id><object-id xmlns:xlink="http://www.w3.org/1999/xlink" content-type="arpha" xlink:type="simple">659DABC4-739E-5239-BC65-A4D3EAF2D79F</object-id><label>Figure 2.</label><caption><p>Head, front view. <bold>A</bold><italic><tp:taxon-name><tp:taxon-name-part taxon-name-part-type="genus" reg="Euphitrea">Euphitrea</tp:taxon-name-part> <tp:taxon-name-part taxon-name-part-type="species" reg="flavicornis">flavicornis</tp:taxon-name-part></tp:taxon-name></italic> (Chen) <bold>B</bold><italic><tp:taxon-name><tp:taxon-name-part taxon-name-part-type="genus" reg="Alagoasa">A.</tp:taxon-name-part> <tp:taxon-name-part taxon-name-part-type="species" reg="houjayi">houjayi</tp:taxon-name-part></tp:taxon-name></italic> sp. nov. <bold>C</bold><italic><tp:taxon-name><tp:taxon-name-part taxon-name-part-type="genus" reg="Alagoasa">A.</tp:taxon-name-part> <tp:taxon-name-part taxon-name-part-type="species" reg="jungchani">jungchani</tp:taxon-name-part></tp:taxon-name></italic> sp. nov. <bold>D</bold><italic><tp:taxon-name><tp:taxon-name-part taxon-name-part-type="genus" reg="Alagoasa">A.</tp:taxon-name-part> <tp:taxon-name-part taxon-name-part-type="species" reg="tsoui">tsoui</tp:taxon-name-part></tp:taxon-name></italic> sp. nov. <bold>E</bold><italic><tp:taxon-name><tp:taxon-name-part taxon-name-part-type="genus" reg="Alagoasa">A.</tp:taxon-name-part> <tp:taxon-name-part taxon-name-part-type="species" reg="nisotroides">nisotroides</tp:taxon-name-part></tp:taxon-name></italic> (Chen) <bold>F</bold><italic><tp:taxon-name><tp:taxon-name-part taxon-name-part-type="genus" reg="Alagoasa">A.</tp:taxon-name-part> <tp:taxon-name-part taxon-name-part-type="species" reg="taiwana">taiwana</tp:taxon-name-part></tp:taxon-name></italic> Kimoto.</p></caption><graphic xmlns:xlink="http://www.w3.org/1999/xlink" xlink:href="zookeys-1252-005_article-150362__-g002.jpg" position="float" orientation="portrait" xlink:type="simple" id="oo_1418477.jpg"><uri content-type="original_file" xlink:type="simple">https://binary.pensoft.net/fig/1418477</uri></graphic></fig><fig id="F5" position="float" orientation="portrait"><object-id xmlns:xlink="http://www.w3.org/1999/xlink" content-type="doi" xlink:type="simple">10.3897/zookeys.1252.150362.figure5</object-id><object-id xmlns:xlink="http://www.w3.org/1999/xlink" content-type="arpha" xlink:type="simple">139B0D4D-878C-5D56-8E67-9B2090B327C9</object-id><label>Figure 5.</label><caption><p>Distribution map of <italic><tp:taxon-name><tp:taxon-name-part taxon-name-part-type="genus" reg="Euphitrea">Euphitrea</tp:taxon-name-part> <tp:taxon-name-part taxon-name-part-type="species" reg="flavicornis">flavicornis</tp:taxon-name-part></tp:taxon-name></italic> species group in Taiwan; solid line 1000 m, broken line 2000 m, black areas 3000 m. Red dots <italic><tp:taxon-name><tp:taxon-name-part taxon-name-part-type="genus" reg="Euphitrea">E.</tp:taxon-name-part> <tp:taxon-name-part taxon-name-part-type="species" reg="flavicornis">flavicornis</tp:taxon-name-part></tp:taxon-name></italic> (Chen), blue dots <italic><tp:taxon-name><tp:taxon-name-part taxon-name-part-type="genus" reg="Euphitrea">E.</tp:taxon-name-part> <tp:taxon-name-part taxon-name-part-type="species" reg="tsoui">tsoui</tp:taxon-name-part></tp:taxon-name></italic> sp. nov., <italic>g</italic>reen dots <italic><tp:taxon-name><tp:taxon-name-part taxon-name-part-type="genus" reg="Euphitrea">E.</tp:taxon-name-part> <tp:taxon-name-part taxon-name-part-type="species" reg="jungchani">jungchani</tp:taxon-name-part></tp:taxon-name></italic> sp. nov., yellow dots <italic><tp:taxon-name><tp:taxon-name-part taxon-name-part-type="genus" reg="Euphitrea">E.</tp:taxon-name-part> <tp:taxon-name-part taxon-name-part-type="species" reg="houjayi">houjayi</tp:taxon-name-part></tp:taxon-name></italic> sp. nov.</p></caption><graphic xmlns:xlink="http://www.w3.org/1999/xlink" xlink:href="zookeys-1252-005_article-150362__-g005.jpg" position="float" orientation="portrait" xlink:type="simple" id="oo_1418480.jpg"><uri content-type="original_file" xlink:type="simple">https://binary.pensoft.net/fig/1418480</uri></graphic></fig><fig id="F3" position="float" orientation="portrait"><object-id xmlns:xlink="http://www.w3.org/1999/xlink" content-type="doi" xlink:type="simple">10.3897/zookeys.1252.150362.figure3</object-id><object-id xmlns:xlink="http://www.w3.org/1999/xlink" content-type="arpha" xlink:type="simple">84294E95-2396-501B-A11A-54BC6D72CCA7</object-id><label>Figure 3.</label><caption><p><italic><tp:taxon-name><tp:taxon-name-part taxon-name-part-type="genus" reg="Euphitrea">Euphitrea</tp:taxon-name-part> <tp:taxon-name-part taxon-name-part-type="species" reg="flavicornis">flavicornis</tp:taxon-name-part></tp:taxon-name></italic> (Chen) <bold>A</bold> antenna, male <bold>B</bold> antenna, female <bold>C</bold> aedeagus, dorsal view <bold>D</bold> aedeagus, lateral view <bold>E</bold> gonocoxae <bold>F</bold> abdominal ventrite VIII, female <bold>G</bold> tarsus, male <bold>H</bold> tarsus, female <bold>I</bold> spermatheca.</p></caption><graphic xmlns:xlink="http://www.w3.org/1999/xlink" xlink:href="zookeys-1252-005_article-150362__-g003.jpg" position="float" orientation="portrait" xlink:type="simple" id="oo_1418478.jpg"><uri content-type="original_file" xlink:type="simple">https://binary.pensoft.net/fig/1418478</uri></graphic></fig></tp:treatment-sec></tp:taxon-treatment>
