# Supplementary material for: ﻿The genus Euphitrea Baly, 1875 (Coleoptera, Chrysomelidae, Galerucinae, Alticitae) in Taiwan, with description of three new species
Source: Zookeys. 2025 Sep 19;1252:5–34. doi: 10.3897/zookeys.1252.150362 (PMC12475925; doi:10.3897/zookeys.1252.150362)
Supplement: XML Treatment for Euphitrea nisotroides [file zookeys.1252.150362-treatment5.xml]

<!DOCTYPE tp:taxon-treatment
  PUBLIC "-//TaxonX//DTD Taxonomic Treatment Publishing DTD v0 20100105//EN" "tax-treatment-NSO.dtd">
<tp:taxon-treatment xmlns:tp="http://www.plazi.org/taxpub"><tp:treatment-meta><kwd-group><label>Taxon classification</label><kwd>
                  <named-content content-type="kingdom">Animalia</named-content>
                </kwd><kwd>
                  <named-content content-type="order">Coleoptera</named-content>
                </kwd><kwd>
                  <named-content content-type="family">Chrysomelidae</named-content>
                </kwd></kwd-group><mixed-citation publication-type="journal"><person-group><name><surname>Lee</surname><given-names>Chi-Feng</given-names></name></person-group><article-title>﻿The genus <italic><tp:taxon-name><tp:taxon-name-part taxon-name-part-type="genus" reg="Euphitrea">Euphitrea</tp:taxon-name-part></tp:taxon-name></italic> Baly, 1875 (<tp:taxon-name><tp:taxon-name-part taxon-name-part-type="order">Coleoptera</tp:taxon-name-part></tp:taxon-name>, <tp:taxon-name><tp:taxon-name-part taxon-name-part-type="family">Chrysomelidae</tp:taxon-name-part></tp:taxon-name>, <tp:taxon-name><tp:taxon-name-part taxon-name-part-type="subfamily">Galerucinae</tp:taxon-name-part></tp:taxon-name>, <tp:taxon-name><tp:taxon-name-part taxon-name-part-type="supertribe">Alticitae</tp:taxon-name-part></tp:taxon-name>) in Taiwan, with description of three new species</article-title><source>Zookeys</source><day>19</day><month>09</month><year>2025</year><volume>1252</volume><fpage>5</fpage><lpage>34</lpage><pub-id pub-id-type="doi">10.3897/zookeys.1252.150362</pub-id></mixed-citation></tp:treatment-meta><tp:nomenclature><label>﻿</label><tp:taxon-name><object-id xmlns:xlink="http://www.w3.org/1999/xlink" content-type="arpha" xlink:type="simple">D15F7742-5E37-549D-AB1C-D88E52AD497C</object-id>
                <tp:taxon-name-part taxon-name-part-type="genus" reg="Euphitrea">Euphitrea</tp:taxon-name-part>
                <tp:taxon-name-part taxon-name-part-type="species" reg="nisotroides">nisotroides</tp:taxon-name-part>
              </tp:taxon-name><tp:taxon-authority>(Chen, 1933)</tp:taxon-authority><xref ref-type="fig" rid="F2">Figs 2E</xref><xref ref-type="fig" rid="F10">, 10A–C</xref><xref ref-type="fig" rid="F11">, 11</xref><xref ref-type="fig" rid="F12">, 12A</xref><xref ref-type="fig" rid="F13">, 13</xref><tp:nomenclature-citation-list><tp:nomenclature-citation><tp:taxon-name>
                    <tp:taxon-name-part taxon-name-part-type="genus" reg="Neorthaea">Neorthaea</tp:taxon-name-part> <tp:taxon-name-part taxon-name-part-type="species" reg="nisotroides">nisotroides</tp:taxon-name-part></tp:taxon-name><comment>Chen, 1933: 92 (Taiwan: Taihorin); <xref ref-type="bibr" rid="B4">Chûjô 1935</xref>: 473 (part); <xref ref-type="bibr" rid="B6">Chûjô 1963</xref>: 399 (faunistic records); <xref ref-type="bibr" rid="B5">Chûjô 1958</xref>: 16 (Japan: North Borodino Island); <xref ref-type="bibr" rid="B10">Kimoto 1966</xref>: 35 (faunistic records); <xref ref-type="bibr" rid="B11">Kimoto 1970</xref>: 215 (faunistic records).</comment></tp:nomenclature-citation><tp:nomenclature-citation><tp:taxon-name>
                    <tp:taxon-name-part taxon-name-part-type="genus" reg="Euphitrea">Euphitrea</tp:taxon-name-part> <tp:taxon-name-part taxon-name-part-type="species" reg="nisotroides">nisotroides</tp:taxon-name-part></tp:taxon-name><comment>: Kimoto, 1986: 59 (faunistic records); Kimoto, 1989: 263 (faunistic records); <xref ref-type="bibr" rid="B16">Kimoto 1991b</xref>: 19 (faunistic records); <xref ref-type="bibr" rid="B23">Yu et al. 1996</xref>: 251 (China: Fujian); <xref ref-type="bibr" rid="B21">Wang and Yang 2006</xref>: 211 (China: Gansu); <xref ref-type="bibr" rid="B19">Ruan and Yang 2017</xref>: 198 (China: Shaanxi); <xref ref-type="bibr" rid="B2">Bezděk and Konstantinov 2024</xref>: 509 (catalogue).</comment></tp:nomenclature-citation></tp:nomenclature-citation-list></tp:nomenclature><tp:treatment-sec sec-type="type material" id="SECID0EBKBG"><title>Type material examined.</title><p><bold><italic>Lectotype</italic></bold> • ♂ (<abbrev xmlns:xlink="http://www.w3.org/1999/xlink" xlink:title="Senckenberg Deutsches Enomologisches Institut" id="ABBRID0EMKBG" xlink:type="simple">SDEI</abbrev>, here designated to clarify its taxonomic status), labeled: “Taihorin (= Talin, 大林) / Formosa / H. Sauter, 1911 [p, w] // 7.VIII. [p, w] // Chen det [h, w] // Syntypus [p, r] // Coll. DEI / Eberawalde [p, w] // <tp:taxon-name><tp:taxon-name-part taxon-name-part-type="genus" reg="Neorthaea">Neorthaea</tp:taxon-name-part></tp:taxon-name> / nisotroides m. [h] / S. H. Chen det. [p, w] // <abbrev xmlns:xlink="http://www.w3.org/1999/xlink" xlink:title="Senckenberg Deutsches Enomologisches Institut" id="ABBRID0E6KBG" xlink:type="simple">SDEI</abbrev> Müncheberg / Col – 19931 [p, g]”. <bold><italic>Paralectotypes</italic></bold> • 1♂ (<abbrev xmlns:xlink="http://www.w3.org/1999/xlink" xlink:title="Senckenberg Deutsches Enomologisches Institut" id="ABBRID0EGLBG" xlink:type="simple">SDEI</abbrev>): “Taihorin (= Talin, 大林) / Formosa / H. Sauter, 1911 [p, w] // 7.VIII. [p, w] // Chen det [h, w] // Syntypus [p, r] // Coll. DEI / Eberawalde [p, w] // <tp:taxon-name><tp:taxon-name-part taxon-name-part-type="genus" reg="Euphitrea">Euphitrea</tp:taxon-name-part></tp:taxon-name> / nisotroides / (Chen, 1933) / det. Döberl 1999 [p, w] // <abbrev xmlns:xlink="http://www.w3.org/1999/xlink" xlink:title="Senckenberg Deutsches Enomologisches Institut" id="ABBRID0EZLBG" xlink:type="simple">SDEI</abbrev> Müncheberg / Col – 19930 [p, g]”.</p></tp:treatment-sec><tp:treatment-sec sec-type="material" id="SECID0E4LBG"><title>Additional material examined.</title><p><bold>Taiwan. Chiayi</bold> • 1♂, 1♀ (<named-content xmlns:xlink="http://www.w3.org/1999/xlink" content-type="dwc:institutional_code" xlink:title="Applied Zoology Division, Taiwan Agricultural Research Insitut" xlink:href="http://grbio.org/institution/taiwan-agricultural-research-institute" xlink:type="simple">TARI</named-content>), Arisan (= Alishan, 阿里山), 2–23.X.1918, leg. J. Sonan • 2♂, 3♀ (<named-content xmlns:xlink="http://www.w3.org/1999/xlink" content-type="dwc:institutional_code" xlink:title="Applied Zoology Division, Taiwan Agricultural Research Insitut" xlink:href="http://grbio.org/institution/taiwan-agricultural-research-institute" xlink:type="simple">TARI</named-content>), Lichia (里佳), 8.V.2019, leg. B.-X. Guo • 8♂, 2♀ (<named-content xmlns:xlink="http://www.w3.org/1999/xlink" content-type="dwc:institutional_code" xlink:title="Applied Zoology Division, Taiwan Agricultural Research Insitut" xlink:href="http://grbio.org/institution/taiwan-agricultural-research-institute" xlink:type="simple">TARI</named-content>), Laichi (來吉), 20.III.2009, leg. H. Lee • 2♂, 8♀ (<named-content xmlns:xlink="http://www.w3.org/1999/xlink" content-type="dwc:institutional_code" xlink:title="Applied Zoology Division, Taiwan Agricultural Research Insitut" xlink:href="http://grbio.org/institution/taiwan-agricultural-research-institute" xlink:type="simple">TARI</named-content>), Shihpanku (石盤谷), 15.V.2017, leg. B.-X. Guo • 1♂ (<named-content xmlns:xlink="http://www.w3.org/1999/xlink" content-type="dwc:institutional_code" xlink:title="The Natural History Museum, London" xlink:href="http://grbio.org/institution/natural-history-museum-london" xlink:type="simple">NHMUK</named-content>), Tahorin (= Talin, 大林), III.1910, leg. S. G. Sauter; <bold>Kaohsiung</bold> • 10♂, 9♀ (<named-content xmlns:xlink="http://www.w3.org/1999/xlink" content-type="dwc:institutional_code" xlink:title="Applied Zoology Division, Taiwan Agricultural Research Insitut" xlink:href="http://grbio.org/institution/taiwan-agricultural-research-institute" xlink:type="simple">TARI</named-content>), Chiahsien (甲仙), 25.VI.2022, leg. Y.-F. Hsu • 1♀ (<named-content xmlns:xlink="http://www.w3.org/1999/xlink" content-type="dwc:institutional_code" xlink:title="Applied Zoology Division, Taiwan Agricultural Research Insitut" xlink:href="http://grbio.org/institution/taiwan-agricultural-research-institute" xlink:type="simple">TARI</named-content>), Chungchihkuan (中之關), 13.X.2012, leg. L.-P. Hsu • 1♂ (<named-content xmlns:xlink="http://www.w3.org/1999/xlink" content-type="dwc:institutional_code" xlink:title="The Natural History Museum, London" xlink:href="http://grbio.org/institution/natural-history-museum-london" xlink:type="simple">NHMUK</named-content>), Hoozan (= Fengshan, 鳳山), III.1910, leg. H. Sauter • 1♂ (<named-content xmlns:xlink="http://www.w3.org/1999/xlink" content-type="dwc:institutional_code" xlink:title="Applied Zoology Division, Taiwan Agricultural Research Insitut" xlink:href="http://grbio.org/institution/taiwan-agricultural-research-institute" xlink:type="simple">TARI</named-content>), Hsiaokuanshan (小關山), 15.V.2016, leg. B.-X. Guo • 14♂, 20♀ (<named-content xmlns:xlink="http://www.w3.org/1999/xlink" content-type="dwc:institutional_code" xlink:title="Applied Zoology Division, Taiwan Agricultural Research Insitut" xlink:href="http://grbio.org/institution/taiwan-agricultural-research-institute" xlink:type="simple">TARI</named-content>), Kuotingshan (廓亭山), 26.VI.2022, leg. Y.-F. Hsu • 1♀ (<named-content xmlns:xlink="http://www.w3.org/1999/xlink" content-type="dwc:institutional_code" xlink:title="Kitakyushu Museum of Natural History and Human History" xlink:href="http://grbio.org/institution/kitakyushu-museum-and-institute-natural-history" xlink:type="simple">KMNH</named-content>), Liu Kui (= Liukuei, 六龜), 31.III.1986, leg. K. Baba • 1♂ (<named-content xmlns:xlink="http://www.w3.org/1999/xlink" content-type="dwc:institutional_code" xlink:title="Applied Zoology Division, Taiwan Agricultural Research Insitut" xlink:href="http://grbio.org/institution/taiwan-agricultural-research-institute" xlink:type="simple">TARI</named-content>), 27–28.VI.1981, leg. L. Y. Chou &amp; C. H. Yang • 7♂, 4♀ (<named-content xmlns:xlink="http://www.w3.org/1999/xlink" content-type="dwc:institutional_code" xlink:title="Applied Zoology Division, Taiwan Agricultural Research Insitut" xlink:href="http://grbio.org/institution/taiwan-agricultural-research-institute" xlink:type="simple">TARI</named-content>), Meilungshan (美瓏山), 15.VI.2016, leg. B.-X. Guo • 1♂ (<named-content xmlns:xlink="http://www.w3.org/1999/xlink" content-type="dwc:institutional_code" xlink:title="Applied Zoology Division, Taiwan Agricultural Research Insitut" xlink:href="http://grbio.org/institution/taiwan-agricultural-research-institute" xlink:type="simple">TARI</named-content>), Shanping (扇平), 12.IV.2014, leg. W.-C. Laio • 1♀ (<named-content xmlns:xlink="http://www.w3.org/1999/xlink" content-type="dwc:institutional_code" xlink:title="Applied Zoology Division, Taiwan Agricultural Research Insitut" xlink:href="http://grbio.org/institution/taiwan-agricultural-research-institute" xlink:type="simple">TARI</named-content>), same but with “4.X.2014” • 1♂, 4♀ (<named-content xmlns:xlink="http://www.w3.org/1999/xlink" content-type="dwc:institutional_code" xlink:title="Applied Zoology Division, Taiwan Agricultural Research Insitut" xlink:href="http://grbio.org/institution/taiwan-agricultural-research-institute" xlink:type="simple">TARI</named-content>), Tengchih (藤枝), 2–5.VI.2008, leg. C.-F. Lee • 1♂ (<named-content xmlns:xlink="http://www.w3.org/1999/xlink" content-type="dwc:institutional_code" xlink:title="Kitakyushu Museum of Natural History and Human History" xlink:href="http://grbio.org/institution/kitakyushu-museum-and-institute-natural-history" xlink:type="simple">KMNH</named-content>), Tao Nah (= Tona, 多納), 30.V.1986, leg. K. Baba • 3♂, 2♀ (<named-content xmlns:xlink="http://www.w3.org/1999/xlink" content-type="dwc:institutional_code" xlink:title="Applied Zoology Division, Taiwan Agricultural Research Insitut" xlink:href="http://grbio.org/institution/taiwan-agricultural-research-institute" xlink:type="simple">TARI</named-content>), same locality, 28.III.2009, leg. C.-F. Lee • 3♂, 1♀ (<named-content xmlns:xlink="http://www.w3.org/1999/xlink" content-type="dwc:institutional_code" xlink:title="Applied Zoology Division, Taiwan Agricultural Research Insitut" xlink:href="http://grbio.org/institution/taiwan-agricultural-research-institute" xlink:type="simple">TARI</named-content>), same locality, 28.IX.2023, leg. Y.-T. Chung • 1♂, 1♀ (<named-content xmlns:xlink="http://www.w3.org/1999/xlink" content-type="dwc:institutional_code" xlink:title="Applied Zoology Division, Taiwan Agricultural Research Insitut" xlink:href="http://grbio.org/institution/taiwan-agricultural-research-institute" xlink:type="simple">TARI</named-content>), same but with “26.III.2024”; <bold>Miaoli</bold> • 1♀ (<named-content xmlns:xlink="http://www.w3.org/1999/xlink" content-type="dwc:institutional_code" xlink:title="The Natural History Museum, London" xlink:href="http://grbio.org/institution/natural-history-museum-london" xlink:type="simple">NHMUK</named-content>), Daan River (大安溪) SW of Sanyi (三義), <named-content xmlns:xlink="http://www.w3.org/1999/xlink" content-type="dwc:verbatimCoordinates" xlink:type="simple"><named-content content-type="geo-json" specific-use="{&#34;type&#34;:&#34;Point&#34;,&#34;coordinates&#34;:[120.716667,24.358333]}" id="NCID0EAPBG" xlink:type="simple">24°21'30"N, 120°43'E</named-content></named-content>, 150m, 26–28.X.2008, leg. L. Dembický; <bold>Nantou</bold> • 1♀ (<named-content xmlns:xlink="http://www.w3.org/1999/xlink" content-type="dwc:institutional_code" xlink:title="Applied Zoology Division, Taiwan Agricultural Research Insitut" xlink:href="http://grbio.org/institution/taiwan-agricultural-research-institute" xlink:type="simple">TARI</named-content>), Baibara (= Meiyuan, 眉原), 4–7.VII.1939, leg. Y. Miwa • 2♂ (<named-content xmlns:xlink="http://www.w3.org/1999/xlink" content-type="dwc:institutional_code" xlink:title="Applied Zoology Division, Taiwan Agricultural Research Insitut" xlink:href="http://grbio.org/institution/taiwan-agricultural-research-institute" xlink:type="simple">TARI</named-content>), Hokuzanko (= Peishankeng, 北山坑), 6.VII.1940, leg. M. Chujo • 1♀ (<named-content xmlns:xlink="http://www.w3.org/1999/xlink" content-type="dwc:institutional_code" xlink:title="Applied Zoology Division, Taiwan Agricultural Research Insitut" xlink:href="http://grbio.org/institution/taiwan-agricultural-research-institute" xlink:type="simple">TARI</named-content>), Hoshe (和社), 22.VII.1982, leg. L. Y. Chou &amp; T. Lin • 1♂, 1♀ (<named-content xmlns:xlink="http://www.w3.org/1999/xlink" content-type="dwc:institutional_code" xlink:title="Applied Zoology Division, Taiwan Agricultural Research Insitut" xlink:href="http://grbio.org/institution/taiwan-agricultural-research-institute" xlink:type="simple">TARI</named-content>), Huisun Forest Recreation (惠蓀林場), 26.VIII.2013, leg. F.-S. Huang • 3♂, 2♀ (<named-content xmlns:xlink="http://www.w3.org/1999/xlink" content-type="dwc:institutional_code" xlink:title="Applied Zoology Division, Taiwan Agricultural Research Insitut" xlink:href="http://grbio.org/institution/taiwan-agricultural-research-institute" xlink:type="simple">TARI</named-content>), Kuantaoshan (關刀山), 5.VIII.2017, leg. B.-X. Guo • 43♂, 35♀ (<named-content xmlns:xlink="http://www.w3.org/1999/xlink" content-type="dwc:institutional_code" xlink:title="The Natural History Museum, London" xlink:href="http://grbio.org/institution/natural-history-museum-london" xlink:type="simple">NHMUK</named-content>), 0.5km NW of Lushan (廬山), <named-content xmlns:xlink="http://www.w3.org/1999/xlink" content-type="dwc:verbatimCoordinates" xlink:type="simple"><named-content content-type="geo-json" specific-use="{&#34;type&#34;:&#34;Point&#34;,&#34;coordinates&#34;:[24.024683,121.181267]}" id="NCID0ECQBG" xlink:type="simple">121°10.876'N, 24°01.481'E</named-content></named-content>, 1268 m, leg. H. Mendel, U. Ong, M. V. L. Barclay, R. Ewers • 1♂ (<named-content xmlns:xlink="http://www.w3.org/1999/xlink" content-type="dwc:institutional_code" xlink:title="Applied Zoology Division, Taiwan Agricultural Research Insitut" xlink:href="http://grbio.org/institution/taiwan-agricultural-research-institute" xlink:type="simple">TARI</named-content>), Nanshanchi (南山溪), 7.IV.2010, leg. Y.-T. Wang • 1♂ (<named-content xmlns:xlink="http://www.w3.org/1999/xlink" content-type="dwc:institutional_code" xlink:title="Applied Zoology Division, Taiwan Agricultural Research Insitut" xlink:href="http://grbio.org/institution/taiwan-agricultural-research-institute" xlink:type="simple">TARI</named-content>), same but with “10.VII.2010” • 2♂, 4♀ (<named-content xmlns:xlink="http://www.w3.org/1999/xlink" content-type="dwc:institutional_code" xlink:title="Applied Zoology Division, Taiwan Agricultural Research Insitut" xlink:href="http://grbio.org/institution/taiwan-agricultural-research-institute" xlink:type="simple">TARI</named-content>), Tungpu (東埔), 20–22.VI.1980, leg. C. C. Chen • 2♂, 6♀ (<named-content xmlns:xlink="http://www.w3.org/1999/xlink" content-type="dwc:institutional_code" xlink:title="Applied Zoology Division, Taiwan Agricultural Research Insitut" xlink:href="http://grbio.org/institution/taiwan-agricultural-research-institute" xlink:type="simple">TARI</named-content>), same locality, 25–29.IX.1980, leg. L. Y. Chou &amp; T. Lin • 25♂, 26♀ (<named-content xmlns:xlink="http://www.w3.org/1999/xlink" content-type="dwc:institutional_code" xlink:title="Applied Zoology Division, Taiwan Agricultural Research Insitut" xlink:href="http://grbio.org/institution/taiwan-agricultural-research-institute" xlink:type="simple">TARI</named-content>), same locality, 28.IV.–2.V.1981, leg. T. Lin &amp; C. J. Lee • 24♂, 24♀ (<named-content xmlns:xlink="http://www.w3.org/1999/xlink" content-type="dwc:institutional_code" xlink:title="Applied Zoology Division, Taiwan Agricultural Research Insitut" xlink:href="http://grbio.org/institution/taiwan-agricultural-research-institute" xlink:type="simple">TARI</named-content>), same locality, 5–8.X.1981, leg. T. Lin &amp; W. S. Tang • 13♂, 6♀ (<named-content xmlns:xlink="http://www.w3.org/1999/xlink" content-type="dwc:institutional_code" xlink:title="Applied Zoology Division, Taiwan Agricultural Research Insitut" xlink:href="http://grbio.org/institution/taiwan-agricultural-research-institute" xlink:type="simple">TARI</named-content>), same locality, 18–23.XI.1981, leg. T. Lin &amp; W. S. Tang • 47♂, 62♀ (<named-content xmlns:xlink="http://www.w3.org/1999/xlink" content-type="dwc:institutional_code" xlink:title="Applied Zoology Division, Taiwan Agricultural Research Insitut" xlink:href="http://grbio.org/institution/taiwan-agricultural-research-institute" xlink:type="simple">TARI</named-content>), same locality, 19–23.VII.1982, leg. L. Y. Chou &amp; T. Lin • 3♂, 3♀ (<named-content xmlns:xlink="http://www.w3.org/1999/xlink" content-type="dwc:institutional_code" xlink:title="Applied Zoology Division, Taiwan Agricultural Research Insitut" xlink:href="http://grbio.org/institution/taiwan-agricultural-research-institute" xlink:type="simple">TARI</named-content>), same locality, 22–25.XI.1982, leg. K. C. Chou &amp; S. P. Huang • 15♂, 20♀ (<named-content xmlns:xlink="http://www.w3.org/1999/xlink" content-type="dwc:institutional_code" xlink:title="Applied Zoology Division, Taiwan Agricultural Research Insitut" xlink:href="http://grbio.org/institution/taiwan-agricultural-research-institute" xlink:type="simple">TARI</named-content>), same locality, 20–24.VI.1983, leg. K. C. Chou &amp; C. Y. Wong • 20♂, 48♀ (<named-content xmlns:xlink="http://www.w3.org/1999/xlink" content-type="dwc:institutional_code" xlink:title="Applied Zoology Division, Taiwan Agricultural Research Insitut" xlink:href="http://grbio.org/institution/taiwan-agricultural-research-institute" xlink:type="simple">TARI</named-content>), same locality, 16–20.IV.1984, leg. K. C. Chou &amp; C. H. Yung • 34♂, 44♀ (<named-content xmlns:xlink="http://www.w3.org/1999/xlink" content-type="dwc:institutional_code" xlink:title="Applied Zoology Division, Taiwan Agricultural Research Insitut" xlink:href="http://grbio.org/institution/taiwan-agricultural-research-institute" xlink:type="simple">TARI</named-content>), same locality, 23–27.VII.1984, leg. K. C. Chou &amp; C. H. Yang; 1♀ (<named-content xmlns:xlink="http://www.w3.org/1999/xlink" content-type="dwc:institutional_code" xlink:title="Applied Zoology Division, Taiwan Agricultural Research Insitut" xlink:href="http://grbio.org/institution/taiwan-agricultural-research-institute" xlink:type="simple">TARI</named-content>), Wanfengtsun (萬豐村), 11.VII.2007, leg. Y.-C. Chang • 12♂, 7♀ (<named-content xmlns:xlink="http://www.w3.org/1999/xlink" content-type="dwc:institutional_code" xlink:title="Applied Zoology Division, Taiwan Agricultural Research Insitut" xlink:href="http://grbio.org/institution/taiwan-agricultural-research-institute" xlink:type="simple">TARI</named-content>), same locality, 2.IV.2008, leg. W.-T. Liu • 1♂, 1♀ (<named-content xmlns:xlink="http://www.w3.org/1999/xlink" content-type="dwc:institutional_code" xlink:title="Applied Zoology Division, Taiwan Agricultural Research Insitut" xlink:href="http://grbio.org/institution/taiwan-agricultural-research-institute" xlink:type="simple">TARI</named-content>), Musha (= Wushe, 霧社), 18.V.–15.VI.1919, leg. T. Okuni • 1♂, 1♀ (<named-content xmlns:xlink="http://www.w3.org/1999/xlink" content-type="dwc:institutional_code" xlink:title="Applied Zoology Division, Taiwan Agricultural Research Insitut" xlink:href="http://grbio.org/institution/taiwan-agricultural-research-institute" xlink:type="simple">TARI</named-content>), same locality, 25.VI.–5.VII.1947, leg. Maa, Chen, &amp; Lin • 1♂, 1♀ (<named-content xmlns:xlink="http://www.w3.org/1999/xlink" content-type="dwc:institutional_code" xlink:title="Applied Zoology Division, Taiwan Agricultural Research Insitut" xlink:href="http://grbio.org/institution/taiwan-agricultural-research-institute" xlink:type="simple">TARI</named-content>), same locality, 30.VIII.2.IX.1982, leg. L. Y. Chou &amp; K. C. Chou • 2♂, 2♀ (<named-content xmlns:xlink="http://www.w3.org/1999/xlink" content-type="dwc:institutional_code" xlink:title="Applied Zoology Division, Taiwan Agricultural Research Insitut" xlink:href="http://grbio.org/institution/taiwan-agricultural-research-institute" xlink:type="simple">TARI</named-content>), same locality, 19–22.IV.1983, leg. K. C. Chou &amp; S. P. Huang • 1♀ (<named-content xmlns:xlink="http://www.w3.org/1999/xlink" content-type="dwc:institutional_code" xlink:title="Applied Zoology Division, Taiwan Agricultural Research Insitut" xlink:href="http://grbio.org/institution/taiwan-agricultural-research-institute" xlink:type="simple">TARI</named-content>), same locality, 11–15.IX.1984, leg. K. S. Lin • 2♀ (<named-content xmlns:xlink="http://www.w3.org/1999/xlink" content-type="dwc:institutional_code" xlink:title="Applied Zoology Division, Taiwan Agricultural Research Insitut" xlink:href="http://grbio.org/institution/taiwan-agricultural-research-institute" xlink:type="simple">TARI</named-content>), 17.VIII.1984, leg. K. C. Chou • 1♂ (<named-content xmlns:xlink="http://www.w3.org/1999/xlink" content-type="dwc:institutional_code" xlink:title="Applied Zoology Division, Taiwan Agricultural Research Insitut" xlink:href="http://grbio.org/institution/taiwan-agricultural-research-institute" xlink:type="simple">TARI</named-content>), same locality, 11–15.IX.1984, leg. K. S. Lin • 1♂, 2♀ (<named-content xmlns:xlink="http://www.w3.org/1999/xlink" content-type="dwc:institutional_code" xlink:title="Applied Zoology Division, Taiwan Agricultural Research Insitut" xlink:href="http://grbio.org/institution/taiwan-agricultural-research-institute" xlink:type="simple">TARI</named-content>), 23.III.2009, leg. U. Ong • 1♂ (<named-content xmlns:xlink="http://www.w3.org/1999/xlink" content-type="dwc:institutional_code" xlink:title="Applied Zoology Division, Taiwan Agricultural Research Insitut" xlink:href="http://grbio.org/institution/taiwan-agricultural-research-institute" xlink:type="simple">TARI</named-content>), Yushih (幼獅), 4.VIII.1981, leg. T. Lin &amp; W. S. Tang; <bold>Pingtung</bold> • 3♂, 6♀ (<named-content xmlns:xlink="http://www.w3.org/1999/xlink" content-type="dwc:institutional_code" xlink:title="Applied Zoology Division, Taiwan Agricultural Research Insitut" xlink:href="http://grbio.org/institution/taiwan-agricultural-research-institute" xlink:type="simple">TARI</named-content>), Chialeshui (佳樂水), 6.VII.2017, leg. B.-X. Guo • 1♂ (<abbrev xmlns:xlink="http://www.w3.org/1999/xlink" xlink:title="Senckenberg Deutsches Enomologisches Institut" id="ABBRID0EJTBG" xlink:type="simple">SDEI</abbrev>), Koshun (= Henchun, 恆春), VI.1912, leg. H. Sauter • 1♂, 1♀ (<named-content xmlns:xlink="http://www.w3.org/1999/xlink" content-type="dwc:institutional_code" xlink:title="Applied Zoology Division, Taiwan Agricultural Research Insitut" xlink:href="http://grbio.org/institution/taiwan-agricultural-research-institute" xlink:type="simple">TARI</named-content>), same locality, 25.IV.–25.V.1918, leg. J. Sonan • 1♀ (<named-content xmlns:xlink="http://www.w3.org/1999/xlink" content-type="dwc:institutional_code" xlink:title="Applied Zoology Division, Taiwan Agricultural Research Insitut" xlink:href="http://grbio.org/institution/taiwan-agricultural-research-institute" xlink:type="simple">TARI</named-content>), same locality, 4.IV.1040, leg. R. Matsuda • 1♂ (<named-content xmlns:xlink="http://www.w3.org/1999/xlink" content-type="dwc:institutional_code" xlink:title="Applied Zoology Division, Taiwan Agricultural Research Insitut" xlink:href="http://grbio.org/institution/taiwan-agricultural-research-institute" xlink:type="simple">TARI</named-content>), Lilungshan (里龍山), 5.XI.2009, leg. M.-H. Tsou • 1♀ (<named-content xmlns:xlink="http://www.w3.org/1999/xlink" content-type="dwc:institutional_code" xlink:title="Applied Zoology Division, Taiwan Agricultural Research Insitut" xlink:href="http://grbio.org/institution/taiwan-agricultural-research-institute" xlink:type="simple">TARI</named-content>), Manchou (滿州), 16–30.VIII.2009, leg. M.-L. Jeng • 2♂, 3♀ (<named-content xmlns:xlink="http://www.w3.org/1999/xlink" content-type="dwc:institutional_code" xlink:title="Applied Zoology Division, Taiwan Agricultural Research Insitut" xlink:href="http://grbio.org/institution/taiwan-agricultural-research-institute" xlink:type="simple">TARI</named-content>), Nanjenhu (南仁湖), 1.III.2011, leg. J.-C. Chen • 3♂, 2♀ (<named-content xmlns:xlink="http://www.w3.org/1999/xlink" content-type="dwc:institutional_code" xlink:title="Applied Zoology Division, Taiwan Agricultural Research Insitut" xlink:href="http://grbio.org/institution/taiwan-agricultural-research-institute" xlink:type="simple">TARI</named-content>), Nanjenshan (南仁山), 24.II.2009, leg. C.-F. Lee • 2♀ (<named-content xmlns:xlink="http://www.w3.org/1999/xlink" content-type="dwc:institutional_code" xlink:title="Applied Zoology Division, Taiwan Agricultural Research Insitut" xlink:href="http://grbio.org/institution/taiwan-agricultural-research-institute" xlink:type="simple">TARI</named-content>), Peitawushan (北大武山), 4.IV.2013, leg. Y.-T. Chung • 1♂ (<named-content xmlns:xlink="http://www.w3.org/1999/xlink" content-type="dwc:institutional_code" xlink:title="Applied Zoology Division, Taiwan Agricultural Research Insitut" xlink:href="http://grbio.org/institution/taiwan-agricultural-research-institute" xlink:type="simple">TARI</named-content>), same but with “12.IV.2013” • 6♂, 5♀ (<named-content xmlns:xlink="http://www.w3.org/1999/xlink" content-type="dwc:institutional_code" xlink:title="Applied Zoology Division, Taiwan Agricultural Research Insitut" xlink:href="http://grbio.org/institution/taiwan-agricultural-research-institute" xlink:type="simple">TARI</named-content>), same but with “22.IV.2014” • 1♂ (<named-content xmlns:xlink="http://www.w3.org/1999/xlink" content-type="dwc:institutional_code" xlink:title="Applied Zoology Division, Taiwan Agricultural Research Insitut" xlink:href="http://grbio.org/institution/taiwan-agricultural-research-institute" xlink:type="simple">TARI</named-content>), same but with “21.III.2015” • 1♀ (<named-content xmlns:xlink="http://www.w3.org/1999/xlink" content-type="dwc:institutional_code" xlink:title="Applied Zoology Division, Taiwan Agricultural Research Insitut" xlink:href="http://grbio.org/institution/taiwan-agricultural-research-institute" xlink:type="simple">TARI</named-content>), Tahanshan (大漢山), 18.VII.2007, leg. C.-F. Lee • 2♀ (<named-content xmlns:xlink="http://www.w3.org/1999/xlink" content-type="dwc:institutional_code" xlink:title="Applied Zoology Division, Taiwan Agricultural Research Insitut" xlink:href="http://grbio.org/institution/taiwan-agricultural-research-institute" xlink:type="simple">TARI</named-content>), Wutai (霧台), 11.IX.2023, leg. Y.-T. Chung; <bold>Taichung</bold> • 1♂, 2♀ (<named-content xmlns:xlink="http://www.w3.org/1999/xlink" content-type="dwc:institutional_code" xlink:title="Applied Zoology Division, Taiwan Agricultural Research Insitut" xlink:href="http://grbio.org/institution/taiwan-agricultural-research-institute" xlink:type="simple">TARI</named-content>), Chaipaotai (佳保台), 14–18.X.1980, leg. K. S. Lin &amp; C. H. Wang • 2♂, 6♀ (<named-content xmlns:xlink="http://www.w3.org/1999/xlink" content-type="dwc:institutional_code" xlink:title="Applied Zoology Division, Taiwan Agricultural Research Insitut" xlink:href="http://grbio.org/institution/taiwan-agricultural-research-institute" xlink:type="simple">TARI</named-content>), Kukuan (谷關), 20–22.VI.1978, leg. K. S. Lin &amp; K. C. Chou • 7♂, 5♀ (<named-content xmlns:xlink="http://www.w3.org/1999/xlink" content-type="dwc:institutional_code" xlink:title="Applied Zoology Division, Taiwan Agricultural Research Insitut" xlink:href="http://grbio.org/institution/taiwan-agricultural-research-institute" xlink:type="simple">TARI</named-content>), same locality, 14–17.X.1980, leg. K. S. Lin &amp; C. H. Wang • 2♂ (<named-content xmlns:xlink="http://www.w3.org/1999/xlink" content-type="dwc:institutional_code" xlink:title="Applied Zoology Division, Taiwan Agricultural Research Insitut" xlink:href="http://grbio.org/institution/taiwan-agricultural-research-institute" xlink:type="simple">TARI</named-content>), same locality, 19.III.2014, leg. C.-F. Lee • 3♂, 2♀ (<named-content xmlns:xlink="http://www.w3.org/1999/xlink" content-type="dwc:institutional_code" xlink:title="Applied Zoology Division, Taiwan Agricultural Research Insitut" xlink:href="http://grbio.org/institution/taiwan-agricultural-research-institute" xlink:type="simple">TARI</named-content>), Pahsienshan (八仙山), 2.XI.2009, leg. M.-H. Tsou; <bold>Tainan</bold> • 1♂, 2♀ (<named-content xmlns:xlink="http://www.w3.org/1999/xlink" content-type="dwc:institutional_code" xlink:title="Applied Zoology Division, Taiwan Agricultural Research Insitut" xlink:href="http://grbio.org/institution/taiwan-agricultural-research-institute" xlink:type="simple">TARI</named-content>), Kantoushan (崁頭山), 1.V.2017, leg. W.-C. Liao; 1♀ (<named-content xmlns:xlink="http://www.w3.org/1999/xlink" content-type="dwc:institutional_code" xlink:title="Applied Zoology Division, Taiwan Agricultural Research Insitut" xlink:href="http://grbio.org/institution/taiwan-agricultural-research-institute" xlink:type="simple">TARI</named-content>), Kuantzuling (關子嶺), 30.IX.1965, leg. S. C. Chiu • 2♀ (<named-content xmlns:xlink="http://www.w3.org/1999/xlink" content-type="dwc:institutional_code" xlink:title="Applied Zoology Division, Taiwan Agricultural Research Insitut" xlink:href="http://grbio.org/institution/taiwan-agricultural-research-institute" xlink:type="simple">TARI</named-content>), Meiling (梅嶺), 28.XII.2008, leg. U. Ong; <bold>Taitung</bold> • 2♀ (<named-content xmlns:xlink="http://www.w3.org/1999/xlink" content-type="dwc:institutional_code" xlink:title="Applied Zoology Division, Taiwan Agricultural Research Insitut" xlink:href="http://grbio.org/institution/taiwan-agricultural-research-institute" xlink:type="simple">TARI</named-content>), Tipon (= Chihpen, 知本), 13.VI.1940, leg. M. Chujo • 1♀ (<named-content xmlns:xlink="http://www.w3.org/1999/xlink" content-type="dwc:institutional_code" xlink:title="Applied Zoology Division, Taiwan Agricultural Research Insitut" xlink:href="http://grbio.org/institution/taiwan-agricultural-research-institute" xlink:type="simple">TARI</named-content>), same locality, 17–18.II.1982, leg. L. Y. Chou &amp; K. C. Chou • 3♂, 6♀ (<named-content xmlns:xlink="http://www.w3.org/1999/xlink" content-type="dwc:institutional_code" xlink:title="Applied Zoology Division, Taiwan Agricultural Research Insitut" xlink:href="http://grbio.org/institution/taiwan-agricultural-research-institute" xlink:type="simple">TARI</named-content>), same locality, 22.I.2013, leg. B.-X. Guo • 1♂, 1♀ (<named-content xmlns:xlink="http://www.w3.org/1999/xlink" content-type="dwc:institutional_code" xlink:title="Applied Zoology Division, Taiwan Agricultural Research Insitut" xlink:href="http://grbio.org/institution/taiwan-agricultural-research-institute" xlink:type="simple">TARI</named-content>), Motien (摩天), 5.X.2010, leg. C.-F. Lee • 1♂ (<named-content xmlns:xlink="http://www.w3.org/1999/xlink" content-type="dwc:institutional_code" xlink:title="Applied Zoology Division, Taiwan Agricultural Research Insitut" xlink:href="http://grbio.org/institution/taiwan-agricultural-research-institute" xlink:type="simple">TARI</named-content>), Rikiriki (= Lichi, 利吉), 21.III.1924, leg. N. Takeda • 4♂, 1♀ (1♂, 1♀: <named-content xmlns:xlink="http://www.w3.org/1999/xlink" content-type="dwc:institutional_code" xlink:title="Applied Zoology Division, Taiwan Agricultural Research Insitut" xlink:href="http://grbio.org/institution/taiwan-agricultural-research-institute" xlink:type="simple">TARI</named-content>; 3♂: <named-content xmlns:xlink="http://www.w3.org/1999/xlink" content-type="dwc:institutional_code" xlink:title="The Natural History Museum, London" xlink:href="http://grbio.org/institution/natural-history-museum-london" xlink:type="simple">NHMUK</named-content>), Taito (= Taitung, 台東), 25.II.–27.III.1919, leg. S. Inamura, J. Sonan, M. Yoshino.</p></tp:treatment-sec><tp:treatment-sec sec-type="redescription" id="SECID0E6WBG"><title>Redescription.</title><p><bold><italic>Adults</italic>.
                </bold> Length 3.5–4.3 mm, width 2.1–2.5 mm (<italic>n</italic> = 772). Head, prothorax, and legs yellowish or reddish brown (Fig. <xref ref-type="fig" rid="F10">10A–C</xref>); meso- and metathoracic, and abdominal ventrites blackish brown; antennomeres I–IV yellowish brown, apical 1/2 of V dark brown, VI–XI black. Furrows lateral to vertex deep and long, apically extending beyond apical margins of eyes (Fig. <xref ref-type="fig" rid="F2">2E</xref>). Antennae (Fig. <xref ref-type="fig" rid="F11">11A</xref>) filiform in males, ratios of lengths of antennomeres I–XI 1.0: 0.5: 0.4: 0.5: 0.6: 0.6: 0.6: 0.6: 0.6: 0.6: 0.8; ratios of length to width from antennomeres I–XI 2.9: 1.9: 2.0: 2.3: 2.5: 2.5: 2.5: 2.6: 2.6: 2.7: 3.9; much smaller in females, ratios of lengths of antennomeres I–XI (Fig. <xref ref-type="fig" rid="F11">11B</xref>) 1.0: 0.5: 0.5: 0.5: 0.6: 0.6: 0.6: 0.6: 0.6: 0.6: 0.9; ratios of length to width from antennomeres I–XI 3.6: 2.3: 2.8: 2.6: 3.0: 2.4: 2.5: 2.4: 2.5: 2.5: 3.7. Pronotum 1.7× wider than long; disc shining, with sparse, fine punctures, moderately convex; lateral margins rounded; apical margins almost straight; basal margin slightly and medially convex. Elytra 1.3× longer than wide; disc with coarse punctures arranged longitudinally, with fine punctures between longitudinally arranged coarse punctures; lateral margins rounded, apically narrowed behind basal 1/3; humeral calli well developed, hind wings normal. Tarsomeres I of front and middle legs strongly swollen in males (Fig. <xref ref-type="fig" rid="F11">11H</xref>); less swollen and much smaller in females (Fig. <xref ref-type="fig" rid="F11">11I</xref>). Apical margin of abdominal ventrite V in males trilobed, notches shallow; apical margin of abdominal ventrite V broadly rounded in females. Aedeagus (Fig. <xref ref-type="fig" rid="F11">11C–E</xref>) slender, ~ 4.7× longer than wide; parallel-sided, apex widely rounded, slightly convex at middle of apical margin; moderately curved in lateral view; ventral surface with wide, longitudinal, sclerotized areas from apical 1/12 to middle, sides surrounded by membranous areas; tectum slightly sclerotized. Endophallic spiculae reduced. Gonocoxae (Fig. <xref ref-type="fig" rid="F11">11F</xref>) longitudinal and connected at base; each gonocoxa apically narrow; apex narrowly rounded or truncate; curved inwards; with eight long apical setae. Ventrite VIII (Fig. <xref ref-type="fig" rid="F11">11G</xref>) well sclerotized and small, short, and dense setae arranged into transverse line along apical margin, apical margin rounded, with four long setae at sides, spiculum extremely long. Spermathecal receptaculum (Fig. <xref ref-type="fig" rid="F11">11I</xref>) strongly swollen; pump long and curved; sclerotized spermathecal duct short beyond spermathecal gland, base of spermathecal gland enlarged and sclerotized.</p><fig id="F10" position="float" orientation="portrait"><object-id xmlns:xlink="http://www.w3.org/1999/xlink" content-type="doi" xlink:type="simple">10.3897/zookeys.1252.150362.figure10</object-id><object-id xmlns:xlink="http://www.w3.org/1999/xlink" content-type="arpha" xlink:type="simple">E4DFE35F-8277-5EAF-B19B-18030E1BBB98</object-id><label>Figure 10.</label><caption><p>Habitus of <italic><tp:taxon-name><tp:taxon-name-part taxon-name-part-type="genus" reg="Euphitrea">Euphitrea</tp:taxon-name-part></tp:taxon-name></italic> species <bold>A</bold><italic><tp:taxon-name><tp:taxon-name-part taxon-name-part-type="genus" reg="Euphitrea">E.</tp:taxon-name-part> <tp:taxon-name-part taxon-name-part-type="species" reg="nisotroides">nisotroides</tp:taxon-name-part></tp:taxon-name></italic> Kimoto, male, dorsal view <bold>B</bold> ditto, ventral view <bold>C</bold> ditto, lateral view <bold>D</bold><italic><tp:taxon-name><tp:taxon-name-part taxon-name-part-type="genus" reg="Euphitrea">E.</tp:taxon-name-part> <tp:taxon-name-part taxon-name-part-type="species" reg="taiwana">taiwana</tp:taxon-name-part></tp:taxon-name></italic> Kimoto, male, typical form, dorsal view <bold>E</bold> ditto, ventral view <bold>F</bold> ditto, lateral view <bold>G</bold><italic><tp:taxon-name><tp:taxon-name-part taxon-name-part-type="genus" reg="Euphitrea">E.</tp:taxon-name-part> <tp:taxon-name-part taxon-name-part-type="species" reg="taiwana">taiwana</tp:taxon-name-part></tp:taxon-name></italic> Kimoto, female, color variation, dorsal view <bold>H</bold> ditto, ventral view <bold>I</bold> ditto, lateral view.</p></caption><graphic xmlns:xlink="http://www.w3.org/1999/xlink" xlink:href="zookeys-1252-005_article-150362__-g010.jpg" position="float" orientation="portrait" xlink:type="simple" id="oo_1418485.jpg"><uri content-type="original_file" xlink:type="simple">https://binary.pensoft.net/fig/1418485</uri></graphic></fig><fig id="F11" position="float" orientation="portrait"><object-id xmlns:xlink="http://www.w3.org/1999/xlink" content-type="doi" xlink:type="simple">10.3897/zookeys.1252.150362.figure11</object-id><object-id xmlns:xlink="http://www.w3.org/1999/xlink" content-type="arpha" xlink:type="simple">360FB100-FE4A-58DA-B9A5-133216A78CEC</object-id><label>Figure 11.</label><caption><p><italic><tp:taxon-name><tp:taxon-name-part taxon-name-part-type="genus" reg="Euphitrea">Euphitrea</tp:taxon-name-part> <tp:taxon-name-part taxon-name-part-type="species" reg="nisotroides">nisotroides</tp:taxon-name-part></tp:taxon-name></italic> (Chen) <bold>A</bold> antenna, male <bold>B</bold> antenna, female <bold>C</bold> aedeagus, dorsal view <bold>D</bold> aedeagus, ventral view <bold>E</bold> aedeagus, lateral view <bold>F</bold> gonocoxae <bold>G</bold> abdominal ventrite VIII, female <bold>H</bold> tarsus, male <bold>I</bold> tarsus, female <bold>J</bold> spermatheca.</p></caption><graphic xmlns:xlink="http://www.w3.org/1999/xlink" xlink:href="zookeys-1252-005_article-150362__-g011.jpg" position="float" orientation="portrait" xlink:type="simple" id="oo_1418486.jpg"><uri content-type="original_file" xlink:type="simple">https://binary.pensoft.net/fig/1418486</uri></graphic></fig></tp:treatment-sec><tp:treatment-sec sec-type="diagnosis" id="SECID0EH3BG"><title>Diagnosis.</title><p>Adults of <italic><tp:taxon-name><tp:taxon-name-part taxon-name-part-type="genus" reg="Euphitrea">Euphitrea</tp:taxon-name-part> <tp:taxon-name-part taxon-name-part-type="species" reg="nisotroides">nisotroides</tp:taxon-name-part></tp:taxon-name></italic> are similar to those of <italic><tp:taxon-name><tp:taxon-name-part taxon-name-part-type="genus" reg="Euphitrea">E.</tp:taxon-name-part> <tp:taxon-name-part taxon-name-part-type="species" reg="taiwana">taiwana</tp:taxon-name-part></tp:taxon-name></italic> with similar color patterns, but <italic><tp:taxon-name><tp:taxon-name-part taxon-name-part-type="genus" reg="Euphitrea">E.</tp:taxon-name-part> <tp:taxon-name-part taxon-name-part-type="species" reg="nisotroides">nisotroides</tp:taxon-name-part></tp:taxon-name></italic> can be easily recognized by its distinct, elongate longitudinal ridge on the vertex of the head (Fig. <xref ref-type="fig" rid="F2">2E</xref>) (short longitudinal ridges on the vertex in <italic><tp:taxon-name><tp:taxon-name-part taxon-name-part-type="genus" reg="Euphitrea">E.</tp:taxon-name-part> <tp:taxon-name-part taxon-name-part-type="species" reg="taiwana">taiwana</tp:taxon-name-part></tp:taxon-name></italic>; Fig. <xref ref-type="fig" rid="F2">2F</xref>). In addition, the antennae and tarsi are sexually dimorphic (Fig. <xref ref-type="fig" rid="F11">11A, B, H, I</xref>), the aedeagi are slenderer (Fig. <xref ref-type="fig" rid="F11">11C, D</xref>) (4.7× longer than wide), and the apical margin of the abdominal ventrite VIII in females is rounded (Fig. <xref ref-type="fig" rid="F11">11G</xref>). These characters differ in <italic><tp:taxon-name><tp:taxon-name-part taxon-name-part-type="genus" reg="Euphitrea">E.</tp:taxon-name-part> <tp:taxon-name-part taxon-name-part-type="species" reg="taiwana">taiwana</tp:taxon-name-part></tp:taxon-name></italic>, with similar sizes of antennae (Fig. <xref ref-type="fig" rid="F14">14A, B</xref>) and tarsi (Fig. <xref ref-type="fig" rid="F14">14H, I</xref>) in both sexes, wider aedeagi (Fig. C, D) (3.8× longer than wide) and truncate apical margin of abdominal ventrite VIII in females (Fig. <xref ref-type="fig" rid="F14">14G</xref>).</p></tp:treatment-sec><tp:treatment-sec sec-type="Food plants" id="SECID0EE6BG"><title>Food plants.</title><p><tp:taxon-name><tp:taxon-name-part taxon-name-part-type="family">Cannabaceae</tp:taxon-name-part></tp:taxon-name>: <italic><tp:taxon-name><tp:taxon-name-part taxon-name-part-type="genus" reg="Celtis">Celtis</tp:taxon-name-part> <tp:taxon-name-part taxon-name-part-type="species" reg="sinensis">sinensis</tp:taxon-name-part></tp:taxon-name></italic> Pers.; <tp:taxon-name><tp:taxon-name-part taxon-name-part-type="family">Ulmaceae</tp:taxon-name-part></tp:taxon-name>: <italic><tp:taxon-name><tp:taxon-name-part taxon-name-part-type="genus" reg="Zelkova">Zelkova</tp:taxon-name-part> <tp:taxon-name-part taxon-name-part-type="species" reg="serrata">serrata</tp:taxon-name-part></tp:taxon-name></italic> (Thunb.) Makino; <tp:taxon-name><tp:taxon-name-part taxon-name-part-type="family">Urticaceae</tp:taxon-name-part></tp:taxon-name>: <italic><tp:taxon-name><tp:taxon-name-part taxon-name-part-type="genus" reg="Boehmeria">Boehmeria</tp:taxon-name-part> <tp:taxon-name-part taxon-name-part-type="species" reg="nivea">nivea</tp:taxon-name-part></tp:taxon-name></italic> (L.) Gaudich. (Fig. <xref ref-type="fig" rid="F12">12A</xref>); <italic><tp:taxon-name><tp:taxon-name-part taxon-name-part-type="genus" reg="Debregeasia">Debregeasia</tp:taxon-name-part> <tp:taxon-name-part taxon-name-part-type="species" reg="orientalis">orientalis</tp:taxon-name-part></tp:taxon-name></italic> C.J.Chen.</p></tp:treatment-sec><tp:treatment-sec sec-type="distribution" id="SECID0EKBAI"><title>Distribution.</title><p>China, Japan, and Taiwan. Only one specimen was collected from the North Borodino Island, Japan (<xref ref-type="bibr" rid="B5">Chûjô 1958</xref>). No detailed studies was conducted on Chinese specimens. Records from China and Japan need further confirmation. The species is widespread in the lowlands of central and south Taiwan. Adults were not found higher than 2000 m elevation (Fig. <xref ref-type="fig" rid="F13">13</xref>).</p></tp:treatment-sec><tp:treatment-sec><!--Section generated to contain objects referenced in tp:taxon-treatment.--><fig id="F2" position="float" orientation="portrait"><object-id xmlns:xlink="http://www.w3.org/1999/xlink" content-type="doi" xlink:type="simple">10.3897/zookeys.1252.150362.figure2</object-id><object-id xmlns:xlink="http://www.w3.org/1999/xlink" content-type="arpha" xlink:type="simple">659DABC4-739E-5239-BC65-A4D3EAF2D79F</object-id><label>Figure 2.</label><caption><p>Head, front view. <bold>A</bold><italic><tp:taxon-name><tp:taxon-name-part taxon-name-part-type="genus" reg="Euphitrea">Euphitrea</tp:taxon-name-part> <tp:taxon-name-part taxon-name-part-type="species" reg="flavicornis">flavicornis</tp:taxon-name-part></tp:taxon-name></italic> (Chen) <bold>B</bold><italic><tp:taxon-name><tp:taxon-name-part taxon-name-part-type="genus" reg="Alagoasa">A.</tp:taxon-name-part> <tp:taxon-name-part taxon-name-part-type="species" reg="houjayi">houjayi</tp:taxon-name-part></tp:taxon-name></italic> sp. nov. <bold>C</bold><italic><tp:taxon-name><tp:taxon-name-part taxon-name-part-type="genus" reg="Alagoasa">A.</tp:taxon-name-part> <tp:taxon-name-part taxon-name-part-type="species" reg="jungchani">jungchani</tp:taxon-name-part></tp:taxon-name></italic> sp. nov. <bold>D</bold><italic><tp:taxon-name><tp:taxon-name-part taxon-name-part-type="genus" reg="Alagoasa">A.</tp:taxon-name-part> <tp:taxon-name-part taxon-name-part-type="species" reg="tsoui">tsoui</tp:taxon-name-part></tp:taxon-name></italic> sp. nov. <bold>E</bold><italic><tp:taxon-name><tp:taxon-name-part taxon-name-part-type="genus" reg="Alagoasa">A.</tp:taxon-name-part> <tp:taxon-name-part taxon-name-part-type="species" reg="nisotroides">nisotroides</tp:taxon-name-part></tp:taxon-name></italic> (Chen) <bold>F</bold><italic><tp:taxon-name><tp:taxon-name-part taxon-name-part-type="genus" reg="Alagoasa">A.</tp:taxon-name-part> <tp:taxon-name-part taxon-name-part-type="species" reg="taiwana">taiwana</tp:taxon-name-part></tp:taxon-name></italic> Kimoto.</p></caption><graphic xmlns:xlink="http://www.w3.org/1999/xlink" xlink:href="zookeys-1252-005_article-150362__-g002.jpg" position="float" orientation="portrait" xlink:type="simple" id="oo_1418477.jpg"><uri content-type="original_file" xlink:type="simple">https://binary.pensoft.net/fig/1418477</uri></graphic></fig><fig id="F12" position="float" orientation="portrait"><object-id xmlns:xlink="http://www.w3.org/1999/xlink" content-type="doi" xlink:type="simple">10.3897/zookeys.1252.150362.figure12</object-id><object-id xmlns:xlink="http://www.w3.org/1999/xlink" content-type="arpha" xlink:type="simple">22762B88-9AFE-5277-B42C-E7DDB71CE25F</object-id><label>Figure 12.</label><caption><p>Field photographs of <italic><tp:taxon-name><tp:taxon-name-part taxon-name-part-type="genus" reg="Euphitrea">Euphitrea</tp:taxon-name-part></tp:taxon-name></italic> species <bold>A</bold> a couple of adults of <italic><tp:taxon-name><tp:taxon-name-part taxon-name-part-type="genus" reg="Euphitrea">E.</tp:taxon-name-part> <tp:taxon-name-part taxon-name-part-type="species" reg="nisotroides">nisotroides</tp:taxon-name-part></tp:taxon-name></italic> (Chen) on <italic><tp:taxon-name><tp:taxon-name-part taxon-name-part-type="genus" reg="Boehmeria">Boehmeria</tp:taxon-name-part> <tp:taxon-name-part taxon-name-part-type="species" reg="nivea">nivea</tp:taxon-name-part></tp:taxon-name></italic> (<tp:taxon-name><tp:taxon-name-part taxon-name-part-type="family">Urticaceae</tp:taxon-name-part></tp:taxon-name>) <bold>B</bold> adults of <italic><tp:taxon-name><tp:taxon-name-part taxon-name-part-type="genus" reg="Euphitrea">E.</tp:taxon-name-part> <tp:taxon-name-part taxon-name-part-type="species" reg="taiwana">taiwana</tp:taxon-name-part></tp:taxon-name></italic> Kimoto on <italic><tp:taxon-name><tp:taxon-name-part taxon-name-part-type="genus" reg="Petasites">Petasites</tp:taxon-name-part> <tp:taxon-name-part taxon-name-part-type="species" reg="formosanus">formosanus</tp:taxon-name-part></tp:taxon-name></italic> (<tp:taxon-name><tp:taxon-name-part taxon-name-part-type="family">Asteraceae</tp:taxon-name-part></tp:taxon-name>) <bold>C</bold> adult of <italic><tp:taxon-name><tp:taxon-name-part taxon-name-part-type="genus" reg="Euphitrea">E.</tp:taxon-name-part> <tp:taxon-name-part taxon-name-part-type="species" reg="taiwana">taiwana</tp:taxon-name-part></tp:taxon-name></italic> Kimoto on <italic><tp:taxon-name><tp:taxon-name-part taxon-name-part-type="genus" reg="Ulmus">Ulmus</tp:taxon-name-part> <tp:taxon-name-part taxon-name-part-type="species" reg="uyematsui">uyematsui</tp:taxon-name-part></tp:taxon-name></italic> (<tp:taxon-name><tp:taxon-name-part taxon-name-part-type="family">Ulmaceae</tp:taxon-name-part></tp:taxon-name>) <bold>D</bold> adult of <italic><tp:taxon-name><tp:taxon-name-part taxon-name-part-type="genus" reg="Euphitrea">E.</tp:taxon-name-part> <tp:taxon-name-part taxon-name-part-type="species" reg="taiwana">taiwana</tp:taxon-name-part></tp:taxon-name></italic> Kimoto on <italic><tp:taxon-name><tp:taxon-name-part taxon-name-part-type="genus" reg="Broussonetia">Broussonetia</tp:taxon-name-part> <tp:taxon-name-part taxon-name-part-type="species" reg="monoica">monoica</tp:taxon-name-part></tp:taxon-name></italic> (<tp:taxon-name><tp:taxon-name-part taxon-name-part-type="family">Moraceae</tp:taxon-name-part></tp:taxon-name>) <bold>E</bold> a couple of adults of <italic><tp:taxon-name><tp:taxon-name-part taxon-name-part-type="genus" reg="Euphitrea">E.</tp:taxon-name-part> <tp:taxon-name-part taxon-name-part-type="species" reg="taiwana">taiwana</tp:taxon-name-part></tp:taxon-name></italic> Kimoto on <italic><tp:taxon-name><tp:taxon-name-part taxon-name-part-type="genus" reg="Celtis">Celtis</tp:taxon-name-part> <tp:taxon-name-part taxon-name-part-type="species" reg="formosana">formosana</tp:taxon-name-part></tp:taxon-name></italic> (<tp:taxon-name><tp:taxon-name-part taxon-name-part-type="family">Cannabaceae</tp:taxon-name-part></tp:taxon-name>) <bold>F</bold> adult of <italic><tp:taxon-name><tp:taxon-name-part taxon-name-part-type="genus" reg="Euphitrea">E.</tp:taxon-name-part> <tp:taxon-name-part taxon-name-part-type="species" reg="taiwana">taiwana</tp:taxon-name-part></tp:taxon-name></italic> Kimoto on <italic><tp:taxon-name><tp:taxon-name-part taxon-name-part-type="genus" reg="Debregeasia">Debregeasia</tp:taxon-name-part> <tp:taxon-name-part taxon-name-part-type="species" reg="orientalis">orientalis</tp:taxon-name-part></tp:taxon-name></italic> (<tp:taxon-name><tp:taxon-name-part taxon-name-part-type="family">Urticaceae</tp:taxon-name-part></tp:taxon-name>).</p></caption><graphic xmlns:xlink="http://www.w3.org/1999/xlink" xlink:href="zookeys-1252-005_article-150362__-g012.jpg" position="float" orientation="portrait" xlink:type="simple" id="oo_1418487.jpg"><uri content-type="original_file" xlink:type="simple">https://binary.pensoft.net/fig/1418487</uri></graphic></fig><fig id="F13" position="float" orientation="portrait"><object-id xmlns:xlink="http://www.w3.org/1999/xlink" content-type="doi" xlink:type="simple">10.3897/zookeys.1252.150362.figure13</object-id><object-id xmlns:xlink="http://www.w3.org/1999/xlink" content-type="arpha" xlink:type="simple">E5A609CB-09A6-5755-B5D3-F90CA5B90A32</object-id><label>Figure 13.</label><caption><p>Distribution map of <italic><tp:taxon-name><tp:taxon-name-part taxon-name-part-type="genus" reg="Euphitrea">Euphitrea</tp:taxon-name-part> <tp:taxon-name-part taxon-name-part-type="species" reg="flavicornis">flavicornis</tp:taxon-name-part></tp:taxon-name></italic> species group in Taiwan; solid line 1000 m, broken line 2000 m, black areas 3000 m. Red dots <italic><tp:taxon-name><tp:taxon-name-part taxon-name-part-type="genus" reg="Euphitrea">E.</tp:taxon-name-part> <tp:taxon-name-part taxon-name-part-type="species" reg="taiwana">taiwana</tp:taxon-name-part></tp:taxon-name></italic> Kimoto, blue dots <italic><tp:taxon-name><tp:taxon-name-part taxon-name-part-type="genus" reg="Euphitrea">E.</tp:taxon-name-part> <tp:taxon-name-part taxon-name-part-type="species" reg="nisotroides">nisotroides</tp:taxon-name-part></tp:taxon-name></italic> (Chen).</p></caption><graphic xmlns:xlink="http://www.w3.org/1999/xlink" xlink:href="zookeys-1252-005_article-150362__-g013.jpg" position="float" orientation="portrait" xlink:type="simple" id="oo_1418488.jpg"><uri content-type="original_file" xlink:type="simple">https://binary.pensoft.net/fig/1418488</uri></graphic></fig><fig id="F14" position="float" orientation="portrait"><object-id xmlns:xlink="http://www.w3.org/1999/xlink" content-type="doi" xlink:type="simple">10.3897/zookeys.1252.150362.figure14</object-id><object-id xmlns:xlink="http://www.w3.org/1999/xlink" content-type="arpha" xlink:type="simple">089BA583-7046-5F51-8F1F-262230F196CF</object-id><label>Figure 14.</label><caption><p><italic><tp:taxon-name><tp:taxon-name-part taxon-name-part-type="genus" reg="Euphitrea">Euphitrea</tp:taxon-name-part> <tp:taxon-name-part taxon-name-part-type="species" reg="taiwana">taiwana</tp:taxon-name-part></tp:taxon-name></italic> Kimoto <bold>A</bold> antenna, male <bold>B</bold> antenna, female <bold>C</bold> aedeagus, dorsal view <bold>D</bold> aedeagus, ventral view <bold>E</bold> aedeagus, lateral view <bold>F</bold> gonocoxae <bold>G</bold> abdominal ventrite VIII, female <bold>H</bold> tarsus, male <bold>I</bold> tarsus, female <bold>J</bold> spermatheca.</p></caption><graphic xmlns:xlink="http://www.w3.org/1999/xlink" xlink:href="zookeys-1252-005_article-150362__-g014.jpg" position="float" orientation="portrait" xlink:type="simple" id="oo_1418489.jpg"><uri content-type="original_file" xlink:type="simple">https://binary.pensoft.net/fig/1418489</uri></graphic></fig></tp:treatment-sec><ref-list><ref id="B4"><mixed-citation xmlns:xlink="http://www.w3.org/1999/xlink" xlink:type="simple"><person-group><name name-style="western"><surname>Chûjô</surname><given-names>M</given-names></name></person-group> (<year>1935</year>) <article-title>Studies on the <tp:taxon-name><tp:taxon-name-part taxon-name-part-type="family">Chrysomelidae</tp:taxon-name-part></tp:taxon-name> in the Japanese empire (VIII). Subfamily <tp:taxon-name><tp:taxon-name-part taxon-name-part-type="subfamily">Halticinae</tp:taxon-name-part></tp:taxon-name> (3).</article-title><source>Transactions of the Natural History Society of Formosa</source><volume>25</volume>: <fpage>459</fpage>–<lpage>476</lpage>.</mixed-citation></ref><ref id="B6"><mixed-citation xmlns:xlink="http://www.w3.org/1999/xlink" xlink:type="simple"><person-group><name name-style="western"><surname>Chûjô</surname><given-names>M</given-names></name></person-group> (<year>1963</year>) <article-title>Chrysomelid-beetles from Formosa, preserved in the Hungarian Natural History Museum, Budapest.</article-title><source>Annales Historico-Naturales Musei Nationalis Hungarici</source><volume>55</volume>: <fpage>379</fpage>–<lpage>402</lpage>.</mixed-citation></ref><ref id="B5"><mixed-citation xmlns:xlink="http://www.w3.org/1999/xlink" xlink:type="simple"><person-group><name name-style="western"><surname>Chûjô</surname><given-names>M</given-names></name></person-group> (<year>1958</year>) Chrysomelid-beetles of Loo-Choo Archipelago (V). Memories of the Faculty of Liberal Arts &amp; Education. Kagawa University 64(Part II): 1–19.</mixed-citation></ref><ref id="B10"><mixed-citation xmlns:xlink="http://www.w3.org/1999/xlink" xlink:type="simple"><person-group><name name-style="western"><surname>Kimoto</surname><given-names>S</given-names></name></person-group> (<year>1966</year>) <article-title>A list of the chrysomelid specimens of Taiwan preserved in the Zoological Museum, Berlin.</article-title><source>Esakia</source><volume>5</volume>: <fpage>21</fpage>–<lpage>38</lpage>. <ext-link xlink:href="10.5109/2351" ext-link-type="doi" xlink:type="simple">https://doi.org/10.5109/2351</ext-link></mixed-citation></ref><ref id="B11"><mixed-citation xmlns:xlink="http://www.w3.org/1999/xlink" xlink:type="simple"><person-group><name name-style="western"><surname>Kimoto</surname><given-names>S</given-names></name></person-group> (<year>1970</year>) <article-title>Notes on the <tp:taxon-name><tp:taxon-name-part taxon-name-part-type="family">Chrysomelidae</tp:taxon-name-part></tp:taxon-name> from Taiwan IV.</article-title><source>Kontyû</source><volume>38</volume>: <fpage>205</fpage>–<lpage>221</lpage>. <ext-link xlink:href="https://dl.ndl.go.jp/pid/10651121/1/1" ext-link-type="uri" xlink:type="simple">https://dl.ndl.go.jp/pid/10651121/1/1</ext-link></mixed-citation></ref><ref id="B16"><mixed-citation xmlns:xlink="http://www.w3.org/1999/xlink" xlink:type="simple"><person-group><name name-style="western"><surname>Kimoto</surname><given-names>S</given-names></name></person-group> (<year>1991b</year>) <article-title>The Taiwanese <tp:taxon-name><tp:taxon-name-part taxon-name-part-type="family">Chrysomelidae</tp:taxon-name-part></tp:taxon-name> (<tp:taxon-name><tp:taxon-name-part taxon-name-part-type="class">Insecta</tp:taxon-name-part></tp:taxon-name>: <tp:taxon-name><tp:taxon-name-part taxon-name-part-type="order">Coleoptera</tp:taxon-name-part></tp:taxon-name>) collected by Dr. Kintaro Baba, on the occasion of his entomological survey in 1987, 1988 and 1989.</article-title><source>Kurume University Journal</source><volume>40</volume>: <fpage>1</fpage>–<lpage>27</lpage>. <ext-link xlink:href="10.5109/2511" ext-link-type="doi" xlink:type="simple">https://doi.org/10.5109/2511</ext-link></mixed-citation></ref><ref id="B23"><mixed-citation xmlns:xlink="http://www.w3.org/1999/xlink" xlink:type="simple"><person-group><name name-style="western"><surname>Yu</surname><given-names>P</given-names></name><name name-style="western"><surname>Wang</surname><given-names>S</given-names></name><name name-style="western"><surname>Yang</surname><given-names>X</given-names></name></person-group> (<year>1996</year>) <source>Economic <tp:taxon-name><tp:taxon-name-part taxon-name-part-type="class">Insecta</tp:taxon-name-part></tp:taxon-name> Fauna of China. Fasc. 54. <tp:taxon-name><tp:taxon-name-part taxon-name-part-type="order">Coleoptera</tp:taxon-name-part></tp:taxon-name>: <tp:taxon-name><tp:taxon-name-part taxon-name-part-type="superfamily">Chrysomeloidea</tp:taxon-name-part></tp:taxon-name> (II).</source><publisher-name>Science Press</publisher-name>, <publisher-loc>Beijing</publisher-loc>, <size units="page">324 pp</size>. [in Chinese]</mixed-citation></ref><ref id="B21"><mixed-citation xmlns:xlink="http://www.w3.org/1999/xlink" xlink:type="simple"><person-group><name name-style="western"><surname>Wang</surname><given-names>H-J</given-names></name><name name-style="western"><surname>Yang</surname><given-names>X-K</given-names></name></person-group> (<year>2006</year>) <source>Fauna of <tp:taxon-name><tp:taxon-name-part taxon-name-part-type="family">Chrysomelidae</tp:taxon-name-part></tp:taxon-name> of Gansu.</source><publisher-name>Gansu Science Technology Press</publisher-name>, <publisher-loc>Lanzhou</publisher-loc>, <size units="page">296 pp</size>. [in Chinese]</mixed-citation></ref><ref id="B19"><mixed-citation xmlns:xlink="http://www.w3.org/1999/xlink" xlink:type="simple"><person-group><name name-style="western"><surname>Ruan</surname><given-names>Y-Y</given-names></name><name name-style="western"><surname>Yang</surname><given-names>X-K</given-names></name></person-group> (<year>2017</year>) <article-title><tp:taxon-name><tp:taxon-name-part taxon-name-part-type="subfamily">Alticinae</tp:taxon-name-part></tp:taxon-name>.</article-title> In: <person-group><name name-style="western"><surname>Yang</surname><given-names>X-K</given-names></name><name name-style="western"><surname>Zhang</surname><given-names>R-Z</given-names></name></person-group> (<role>Eds</role>) <issue-title>Insect fauna of the Qinling Mountains.</issue-title><source>Volume VII (<tp:taxon-name><tp:taxon-name-part taxon-name-part-type="order">Coleoptera</tp:taxon-name-part></tp:taxon-name> III). World Publishing Corporation, Xi’an</source>, <fpage>177</fpage>–<lpage>223</lpage>.</mixed-citation></ref><ref id="B2"><mixed-citation xmlns:xlink="http://www.w3.org/1999/xlink" xlink:type="simple"><person-group><name name-style="western"><surname>Bezděk</surname><given-names>J</given-names></name><name name-style="western"><surname>Konstantinov</surname><given-names>AS</given-names></name></person-group> (<year>2024</year>) <article-title>Supertribe <tp:taxon-name><tp:taxon-name-part taxon-name-part-type="supertribe">Alticitae</tp:taxon-name-part></tp:taxon-name>.</article-title> In: <person-group><name name-style="western"><surname>Bezděk</surname><given-names>J</given-names></name><name name-style="western"><surname>Sekerka</surname><given-names>L</given-names></name></person-group> (<role>Eds</role>) <issue-title>Catalogue of Palaearctic Coleoptera.</issue-title><source>Volum 6/2. Updated and Revised Second Edition. <tp:taxon-name><tp:taxon-name-part taxon-name-part-type="superfamily">Chrysomeloidea</tp:taxon-name-part></tp:taxon-name> (<tp:taxon-name><tp:taxon-name-part taxon-name-part-type="family">Orsodacnidae</tp:taxon-name-part></tp:taxon-name>, <tp:taxon-name><tp:taxon-name-part taxon-name-part-type="family">Megalopodidae</tp:taxon-name-part></tp:taxon-name>, <tp:taxon-name><tp:taxon-name-part taxon-name-part-type="family">Chrysomelidae</tp:taxon-name-part></tp:taxon-name>). Brill, Leiden/Boston</source>, <fpage>468</fpage>–<lpage>580</lpage>. <ext-link xlink:href="10.1163/9789004707283" ext-link-type="doi" xlink:type="simple">https://doi.org/10.1163/9789004707283</ext-link></mixed-citation></ref></ref-list></tp:taxon-treatment>
